# Supplementary material for: Coleoptera genome and transcriptome sequences reveal numerous differences in neuropeptide signaling between species
Source: PeerJ. 2019 Jun 17;7:e7144. doi: 10.7717/peerj.7144 (PMC6585902; doi:10.7717/peerj.7144)
Supplement: Supplemental Information 2 [file peerj-07-7144-s002.xls]

## Sheet: Aethina
Name		Protein
ACP	XP_019865670.1	MAFNRSLRLFTLTAALLLVSWMFIRSAQGQVTFSRDWNPGKRNAEPVSDLHSVIKSSNAICHLLINQIRQMITCDTPRDDIEVASIPMFNGRR
Agatoxin-like splice variant 1	XP_019870469.1	MRHTWLVLAACVVLVLAELVPGSEAGPYFEDDESFPNEDEYSENAIDKLLQTQKRSSLIYLFRRACIRRGGNCDHRPNDCCYNSSCRCNLWGSNCRCQRMGLFQKWG
Agatoxin-like splice variant 2	XP_019870470.1	MRHTWLVLAACVVLVLAELVPGSEAGPYFEDDESFPNEDEYSENAIDKLLQTQKRACIRRGGNCDHRPNDCCYNSSCRCNLWGSNCRCQRMGLFQKWG
AKH1	XP_019881244.1	MWGFTWGWMISQHINESSEKLQQTCTELLHSSSSFLAIFQLCNSQINFTPNWGKRSPGTNDGNNCREPMDSLMVIYKIIQTEAQRMLMCQGKFNN
AKH2	GCKB01040373.1, corrected	MHRSFVILAILVVFMGVCTAQVNFSPNWGKRASTPSNTVENENNCKESVETIMLIYKIIQNEAQKTSGV
Allatotropin	XP_019872673.1	MAFHHASIFFALIFLWLILASGNASPSRSQSLRSIRTIKQRAFKDMDLLVARGYGKRMPLSTARSYGKRAVNMDNVNNFLLEWLELESRMRNMGYPRSIRKEEDIIIPE
Ast B (Mip)	XP_019869567.1	MRHVSGVLVAGGQSGGGSIWLWSVVLACCLEAALLPAVVAEDIAPVAPISRSDAIDDNPQLNEISKRDWHKELKIWGKRAWNGLHGGWGKRSVPNYDDQMMPYDSPSLVEKRAWNRLQNGWGKRMAPDDELAVNQLASMFERDPQMEQPYTEFGPEAEIDGIEEEKRNWQQFNSGWGKRNNWNKMRGAWGKREPAWSNLKGMWG
Ast CC	XP_019880323.1	MHRICLSVFGIFVLAGVFGLGHGFGVERRSVAVERGADDYPDYQLGVKYDEYPMIVPKKRTALLVNRLMVALKEAIDEEQKEYAGNKDYLSKTYADMTPEDIRSMDLQRRGHTNSGQQKGRYWRCYFNAVTCF
Ast CCC	XP_019881141.1	MSSEIPVFLTKALLILIVVSVAVANARPSHFGENNQAVSEQESNNNILDGGLKPWQYEQLLAQAQRLAELNGNDQDAFGFERALRSRSDVKRQSRYRLCYFNPVSCFKK
Baratin (NVP-like)	XP_019880398.1	MDSHFGARLFVLTSCLALVCSIPASLVEEIKSSELRDSKVKRTPSNGEQNSEIQYFTKPSAAKRGANLKNANAEQQSLSDWTQDQVLTDSLSSIQSSLYNNPNQYDDKTVEEYEKGFQYGASKDKLDEALENAVLKSEYYGEPGAVNQYRFYGGDDRKRKRRSAKKLRLSQRLKRDVELTPEEILTLLNLYEKSRQNDNYRPWQNRLENSFDNFEDGELNDNDESWLETPVYPHVSRDNTDIGPQYMIDEPQLYDKRGKWGNFADNKKKRFMVAKKRNDPTRELRYINGPNQNDYYTLSRLLSNQQEPDLPLYRRLVL
Bursicon A	XP_019870760.1	MLRQILDIVPQRLWQITTIFIILGNMCMDPRLSRGTLEVSGTSTTDECQVTPVIHVLQYPGCVPKPIPSFACIGRCASYIQVSGSKIWQMERSCMCCQESGEREASVSLFCPKAKPGERKFIKVTTKAPLECMCRPCTGVEESAIIPQEIAGYADEGPLSNHFLKSHQQ
Bursicon B	XP_019870738.1	MAITVFHRIVFACMMFYYVCCVSDLAEETCETIPSDLHLTKEEYDELGRLQRTCNGEVAVNKCEGSCKSQVQPSVITPTGFLKECYCCRESYLRERIITLTHCYDPDGVRLTGEHNNAMDIKLREPTECKCYKCGDFSR
Calcitonin	XP_019865508.1	MRGIIVVLAMVLAVTLARYVRRHPADVAMTRAKIHLKRNINDPELFKQLGDFFHRMHSASIRCSPGLLDEGCSNGGIPGSGTDADWINNYGPGKRCVNILSESCDNGGIPGAGSDDDWIHDNSPGKRCANILDEGCNNGGVPGSGSDADWINNNSPGK
CCAP	XP_019874422.1	MTTLTLWIICGCVIYMFQVDAAYLPKRGPAPFNTKERILDPKKRPFCNAFTGCGRKRSNLPALSDQGEEIDESIGSLLELSAEPAVEDLSRQIMSEAKLWEAIQEANVELNRRKQGLSDIPEDDAVPARSATASCALPPCYI
CCHamide 1	XP_019868192.1, corrected	MSTSLRFSTLAILFVFFCFAESSAGNCLKYGHACWGAHGKRSGSRDTPFRDDPATKDIVIPKWFLSKMMQDPMDLHYMHNREQEPSFKQHPEQLFSGNDADADAFKALESYDGFDDGLSSDGDFDDSFGKKESSFNSKKPSKLILKKRST-
CCHamide 2	XP_019880532.1	MSRSAVLLLPLFMLFVFLLSLDGCDAKRGCANFGHSCYGGMGKRASTGDLYDTNEEVLQNGFQDAEENPAFVFTGPRSSYQPKPKLTPQQYDNISRIIKSWIQSISKSQERRADNI
CNMamide	XP_019866476.1	MIVILVGLICVAGTYGAIATDFDAYFNTMSQPRKGDLGKTTPDRIQETYSLANREEIREEKTTSSLFLNKLKEVYKFDSLGRPQKIEERAYLLVKTLKHRNKRYSSYLTLCHFKICNMGRKRNTRYKSFNDMENDLEYYK
DH31 transcript 1	New	MQRPIFVLLVIGIVLLQVTTTYAAPHPASYPGYYSPMQMEGANSEYLLQTIARLRQALNADDLENENLILKNEFSNIKEVAKRYDGCESKKRGIDFGINRGFPPLWKKCMLTKMNALKTYG-
DH31 transcript 2	New	MQRPIFVLLVIGIVLLQVTTTYAAPHPASYPGYYSPMQMEGANSEYLLQTIARLRQALNADDLEKPTKRISLDLGTDSSHPAKLQNDILNMNELLRNYG-
DH31 transcript 3	XP_019873505.1	MQRPIFVLLVIGIVLLQVTTTYAAPHPARYYPGYYSPMQMEGANSEYLLQTIARLRQALNADDLENSKRGLDLGLGRGFSGSQAAKHLMGLAAANFAGGPGRKRRSDDEE
DH47 transcript 1	XP_019867166.1	MRASFNLLCAATLMFALASCAELNNEATGTGNYYGDAGRSLEPLNVAADPETINYLLPRLTAKYRPNNDWTGVTDPRFYLLTEMESNDIDNQVSHIRKRADDRAVLSIQAPVRALYDSMQKNKMRKLLLANRQLLNNLRDQYN
DH47 transcript 2	XP_019867167.1	MRASFNLLCAATLMFALASCAELNNEATGTGNYYGDAGRSLEPLNVAADPETINYLLPRLTAKYRPNNDWTGVTDPRFYLLTEMESNDIDNQNHMGGKLKKRQNHVLSFQEPRHMLNRHLEKQKHERQSELNRNFLNNLVDYY
DH47 transcript 3	XP_019867165.1	MRASFNLLCAATLMFALASCAELNNEATGTGNYYGDAGRSLEPLNVAADPETINYLLPRLTAKYRPNNDWTGVTDPRFYLLTEMESNDIDNQNNLSPEARSKRAGRLGEPGASLSIVNSLDVLRNRLLLEIARKKAKEGASRNRQILMHLGKRAFYHRNTGIFDNKV
EH 1	XP_019872488.1; XP_019872487.1	MVRVAKNLLGASFLFLIASTILFADANPIGVCIRNCAQCKKMFGPYFEGQLCADACVKFKGKIIPDCEDIASIAPFLSKFD
EH 2	New	MVIILISNEYYLITASIPVCITNCVQCKKMYGPYFQGKICGEACIESDGRLTPDCNNPGTLGTYLKRLY
Elevenin	XP_019866171.1, missing first exon	MSSHGNKPSTGSTRLISISLILAVVCIDMVKLDVYAASPRLYADREDKQDCFKLIDCRVYVHYPICRGIAAKRDINSHTQDTKYPATPKEVSSKYYDVEKLPTENIATNNLLTEILLRDLNRNVDFDSNSGRHLKR
ETH	XP_019877401.1	MWSRVAICAVLVVFSQFDLLNGEESSNFFLKASKSVPRIGRNKGTNADFEKFFLKASKSVPRIGRRNQIPFGNDQDDVEITDKMFKYPTWSEITDKYEYEPDMFNPSDMEKEFGDPSVFDWEKVRMKRRTPSGLANLS
FMRFamide	XP_019869081.1	MFFFPLVILFLVQSTWGYVDETYYPGENVDNYLYSEEVTENENPNPPQRRNNNNNNFLRFGRSEKKYDTDYEDYIEDFARPTRSGRTDKNDHFIRFGRAGQDFLRFGRSQVRLHRDRDTHLRFGRSAPVQEQKSRAKRDTAMQEEYKRGGSNFLRFGRNSNFLRFGRNPDGVLAMPTSETEITHAQINELLGKIKQMHDSPLLRLLTDLAINARQDGKKFSS
GPA2	XP_019868323.1	MLAFWLLMTALSFSNAFLVSSVNARDAWMKPGCHKVGHTRKISIPDCVEFSMTTNACRGFCESWAIPSGMKTSPTQPVTSVGQCCNIMDTEPIEAKVLCIDGVRTLTFKSAVSCSCYHCKKD
GPB5	XP_019868321.1	MSIPPLWLTLGVCSLVIGQSIIKAPPEFVEVSETLDCHKRMYTYHVTQTDENGRSCRDKVSVMACWGRCDSNEIADWRFPYKKSNHPVCVHYGRKRSEVILRNCDEGVMPLTRIYQYLEADECKCQQCSSSDTSCEGITYRPHRSHPDSLGFKIN
Hansolin	XP_019881267.1	MCRLLLVTAFTYAVSVVSSRGIAPLEGPLWSSNLAQDITSQDDQLQFLPEIFEQRYSPQEIYNPDEDYNIIQRGPPNSKRALSMFSRWKFIDDIGKERTPIRSKAYYPEVEGINNQVRSKMLGQPLRWG-
Insulin 1	XP_019875654.1	MYKILVVFCCVYLMVVDASPYYKMDKRKQLCGEKLGKALSLICEGMYYNPKAKKNYIDDLLNPEYNDGVEDMMGWEMSYPFLTEESARNFVPIKGRRGIVDECCYKSCSTEHLKLYCAA
Insulin 2	XP_019869068.1	MEFRYGLLLTVLLFGITRCQLEDLEEMFSKKQYCGEHLSKVLSAICQGNYNTLHKKYKRSADVSVQVDVASAAEAMERYNLNLPYTISKESARSMLSRGRRKKRGVYNECCEKACSHEELRNYCAPRRYNRNTSDGR
Insulin 3	New	MYKFLVMFCCLYLIVVDTLSVDEMDRPIQLCGEKLAEAVRIICRGKYHFEYSREKRNYLLNTKYNDGVENMIGWGMSYPLLTEESAKNFVPIKGRRGIVDECCKKPCTRRHLRLYCAD-
Insulin 4	New	MNYQTGLIIFLSICFAFVSCAQFSPPFAETGERHYCGDELALKLHRVCGGRYATYNKKSVGRFWKYRLPDDGDMKQIDYYDDTDDILVGKRGIVHDCCYKPCTEAYMSLYCE-
Insulin 5	New	MKYQTSLILFLSICFSFAFCIHLSPPSDEKEARHYCGDALSSMMYLVCRGRYASYHKKSVGQLWKYGLPEEEEMKQIEYDDGTNDISVRKRQIVQDCCYKPCTIEYMRLYCE-
Insulin 5a	New, likely allele of Insulin 5	MKYQTSLVLFLSICFSFAFCINLLPPSNEKEARHYCGDALSSMMYLVCRGRYASYHKKSVGQLWKYGLPEEEEMKQIEYDDGTNDISVRKRQIVNDCCYKPCTIEYMRLYCE-
ITG	XP_019868555.1	MPTLVTILALCLVGRQAHAWGGLFNRFSPEMLQNLGYGGHGGFARGDGDEGILEEFAKEGDMDPCYGKPCTANEHCCPGSVCVDVDGVVGSCVFAYGRRVGELCRRDSDCESGLVCAEAEPDVPTRVCRPPVHQDKQYSETCNMSSECDISRGLCCQLQRRHRQAPRKVCSYFKDPLVCIGPVAIDQIKNAVQHTAGEKRITGMAYKRPMH
ITP A	XP_019869737.1; XP_019869750.1; XP_019869758.1; XP_019869765.1; XP_019869773.1; XP_019869781.1; XP_019869790.1; XP_019869799.1	MSHPLSQSVRSTQIVGVCMALALVVQVVVGSPSRSPLLTHHLTKRSFHAIECQGVYDKSIFARLDRICEDCYSLFREPEVHSLCRKDCFTTSYFKGCLDTLQLQDEMEQVQTWIKQLHGADPKL-
ITP B	XP_019869743.1	MSHPLSQSVRSTQIVGVCMALALVVQVVVGSPSRSPLLTHHLTKRSFHAIECQGVYDKSIFARLDRICEDCYSLFREPEVHSLCRNKCFSTKYFQGCVDSLLLTDEMPEFNRTIEYLSGY-
Myosuppressin	GCKB01011808.1	MQQHTFAIFVLGVVSVFLSCSTSTASVISCPPNNLEVAPNLRQLCYAIEQAISEVQNNQAEYHFDERNAPGQVEKKRQDVDHVFLRFGRRLGY
Natalisin	XP_019868771.1	MWRLCLVCVLIQTNAQVYYQPEQVHLAYGDDTRDIVVTWSTFNDTQISVVEYGIGGYVXLRATGSAKLFVDGGPKKHSQYIHRVLLTDLTPDTKYVYHVGSDLGWSSEFWFKTPPANNWQPLLAIFGDMGNENAQSLARLQEETQRGLYDAILHVGDFAYDMDSEDAEIGDAFMRQIESISAYLPYMTCPGNHEERYNFSNYRERFSMPGGTEQLMYSINIGPVHLISISTEVYYFLNYGIKPLVFQYEWLENDLIKANLPENREAQPWIVVMGHRPMYCSNENSDDCTHNQTLTRVGLPFMHFFGLEELFYNYGVDLEIWAHEHSYERLWPIYNYEIFNGSYEQPYVNPKGPVHVVTGSAGCKEGRENFTPFRPHWSAFISRDYGYTRMKVHNSSHLY…
Neuroparsin	XP_019870400.1	MYRFPLVSIILTVAITLSVFHEASCGSISIKPCRPCINDCDDNPPDECPWGESRDDCGRRVCSKGPGERCGGYSNAFGSCGEGLTCRPYDEKCHGCSLITLDCF
Neuropeptide F	New	MCSKTIILIVSMAIIVQMAKSECRKPEKFKTPEEVQKYIICINNGMRYGKRSYINQRRMEAQPWKFLNYDDQANEERRLYYDFLMSSDKRI-
NPLP 1	XP_019880766.1	MRKPIVGFWCILIVDAVLLQVNSENCDGEIENALRKLLSPSEYPTLQLRALRRQLLHKMQQALEKFEEEEDPNLKSSLSALARWNNLPEKRNLESLARAGYIKTLPDVEDANDSFKRSIANLAKNGQLPHHDDKRGIQSLARNGEIHTKPTSRQDQLDEELYKRNVASLARSYNFPVFNQKRSLSSLARAGDLPNFYKRNIAALARDGALGKRLEDSYFTEDGTENIKRNIASIKAQYNPKFKRSASRTKREIDYDNLEYSSPVYQNTNVFDYEEMIKELTGEYPEPEKRFLGSVARTGWFRPATSRMSRYNSPDKRHIGSLARLGWLPIRRYERGFNRSGRSTNLDECRALTADGEAEIDSFAKSTFPLNIPINNLMVRSHPRHPNAL
NPLP 1 splice variant	XP_019880772.1	MRKPIVGFWCILIVDAVLLQVNSENCDGEIENALRKLLSPSEYPTLQLRALRRQLLHKMQQALEKFEEEEDPNLKSSLSALARWNNLPEKRNLESLARAGYIKTLPDVEDANDSFKRSIANLAKNGQLPHHDDKRGIQSLARNGEIHTKPTSRQDQLDEELYKRNVASLARSYNFPVFNQKRSLSSLARAGDLPNFYKRNIAALARDGALGKRLEDSYFTEDGTENIKRNIASIKAQYNPKFKRSASRTKREIDYDNLEYSSPVYQNTNVFDYEEMIKELTGEYPEPEKRFLGRLPQMGKPKSTVSPKVRFP
Orcokinin A	XP_019871804.1	MWSSVLRLAVVVALVFFVHGAPKENLYESSGFIEEGIDVRPPSNIVQTDDQKEEVYKRSENGGNNKYRSGMTNLLAGGTFGRSSRLPNKSKSNYNRRDLRNPLSFGGGFGKRSPFEVGGAFGKRFSPYLKVGGPMGKRDSKELENRQIRRTPCYLAIGCSFGKRASGLFEMGGPFGKRSAENGELPSITYLLKQRNMWNDENKDEKFDELPIGSTLNDERYIENILEALFNQIREQSSEKNENI-
Orcokinin B	XP_019871797.1	MWSSVLRLAVVVALVFFVHGAPKENLYESSGFRGRYRNTMDDLGGDVLKRSFLNLFRRRNTMDDIGGDILKRNTMDDIGGDILKRSMDDIGGDVLRSLYRAPTMDDIGGDVLKRSMDDIGGDVLKRSMDDIGGDILKRSMDDIGGDVLRSLYRAPTMDDIGGDVLKRSMDDIGGDVLKRSMDDIGGDILKRSMDDIGGDVLRSLLRGPTMDDIGGDILKRSMDDIGGDVLKRSMDDIGGDVLRSLLRGPTMDDIGGDILKRSMDDIGGDILKRNAIGKIFKSYIKHRDHAKGK
PDF	XP_019877262.1	MMARISDQTMPKFFILPLLLYGALLSTIQAYPSTIEEYKYLDRDYASPGAHQLASWLASQLRPKEYIAPQEIPILPYRLPAQGKRNSEVSNAIIGSEETQKMYRDGRK
Periviscerokinin (Capa)	New	MRPFRLTAILLLGILVMAFVGGQEQSKRSSNMLPFPRIGRNDKGLWHNDYPNQGSYLNKFRLLISGEDRPVRGNRMAFPRIGRNDPWLPKEWSFIPVNAGAEFASSDRDDVMDRVEVYRRSENKPGLWFGPRMGKVHKRNSGDIGAFPWATIIIGDAHVPPKFFYNNPAAEPSTNDLDKPKDQN-
Periviscerokinin splice variant	New	MRPFRLTAILLLGILVMAFVGVLISGEDRPVRGNRMAFPRIGRNDPWLPKEWSFIPVNAGAEFASSDRDDVMDRVEVYRRSENKPGLWFGPRMGKVHKRNSGDIGAFPWATIIIGDAHVPPKFFYNNPAAEPSTNDLDKPKDQN-
Proctolin	XP_019877639.1	MFSKQLVLAMFLVMFAATFLDHVAVEARYLPTRSNGERIDKLKELLRELLENEIEKDELGDVPRWHPESRTFYKREAKPAN
PTTH	New	MLLTMEVHTHTILPENSETEWEYDDMLNNLHKIQHRRQDDSDLEADFVKKSANYPESKTRKIQFFDAIQPHTCSCGMEFRLLDLGPTYFPRYVPTGVCNRNTCGPMKECVARQYKIRILKEKDANTDTPNEIFIPKSLSEYWTVEFVTVTVSCECHFQI
Pyrokinin 1	XP_019871305.1; XP_019871306.1, corrected	MKQSTKINFALIFMSLIILEICCAESHHGNLSADKPEHEKHASELWHGPKLGRKKRNPSDDLFREELEQKEQANLFDMLQDTPWTVVAVGDGKRHVSSFTPRLGRELQDDFGSNMEFELSGRSPFSPRLGKRMTPFSPRLGR
Pyrokinin 2	XP_019866706.1, corrected	MTRFTLVNCAVLILIYLELALCSQPTNVVAALDKQRDDEVKLDNLWFGPRLGRRKRNDSEDHYNYLNAEQIQNILEAIEQSPYTIVILNPTKRHTVNFAPRLGRDSGEDDNNEWVQESDLLDKNMNERSPPFAPRLGKRLIPFAQHLSREKYKF-
Pyrokinin 3	XP_019871287.1	MRQSTRINCALVFISLIVLEVYCTGSHNYENLPDKSGKKTGYEKYISHLWSGARLGRKKRNLDDEVFREEQKEQLDNLLQILQDNPWAIVAMTDGKRHVSSFTPRLGREVDDDFGSNDSMLQFDVAERSPLFSPRLGRSRSSAFSPRLGRFAGNF
Pyrokinin 4	XP_019871286.1	MKQLTRINVALIFMSLVVLEVCCTESQHGNLSADKSEKKTYHDKHASQSLPKLGRKKRNPSDDVFREEMEQKEQANLFDMLQDTPWAVVAVSDGKRHVSSFTPRLGRELEEDFGSNVEFELSERSPFSPRLGKRMTPFSPRLGRYAERF
Pyrokinin 5	New	MSQLALTCTILMAMCLHIVLAAPSNDVTTDKRNQKTANQMWFGPRLGRRKRTPTPAEGYYDYLEADEIQSILEAIEGSPYSLVVMNPNRHKSLSFAPRLGRESGEESDEWMQVPRSMKKMLHHNKY-
Relaxin 1	XP_019870236.1	MKFPVSTIATLWLLLDITDGAMPDRELDLIFRDRSKTDWQNAWHKEKHTRCRERLIGHLYWACEKDIYKLTRRTDPTFKNYFMESDELNYPWLIPSKAKSLLQFKRGIKRSGSSITSECCMSTGCTWEEYAEYCPNNKRHTLYSSY
Relaxin 2	XP_019875928.1	MWFPVSTIAAIFVLFDVSDTMVPDNDLELIFRTRSKSEWQTAWHKEKYSRCRDTLVRHLYWACEKDIYRLTRRTDPYFMVVLWRTSDSFPWISPTKAKRYLRFKRDVKRSGPSITSECCKSTGCTWEEYAEYCPTNKRHNSVLNSYL
RFLamide	XM_020011902.1; XM_020011903.1, corrected	MIAYSIAFNTHAFSQNLPDANAFSDNDNLETEEMTAIENLEDEKLKEIGQILEQILLMPWPKGVSPLLYVENYSREDEPEINENNLDEFDIAPKKRSRYYRKYPWKRQNARYDAENRYLCQPSKDDVFRLLVALHEARQGNRGKQINFCNRKRPAGAIFTNIRFMGK-
Ryamide	XP_019869197.1	MYAKKALVLLLYFLTVFLTFAVAKGYLSDKRAQANSFQTMMRYGRAGSTNNYYKDGKYVKVNPRADAFHLTTRYGKRSSWSPNSSLVYPVSSPCVEDEDLSCTYTGISDLYRCTTRKDSTAGNEEI
SIFamide	XP_019881334.1	MNSKATAIVIFALAIICCLTFSEATYRKPPFNGSIFGKRGSTNEYDSASKALSAMCEIASEACQTWFPTQEK
sNPF	XP_019874673.1	MQSVTMKKYLLAVVCIAVLAATISSAAPSYSDYDNNIRDLFEILMQRDGVEDGRLGLHQVVRKQSRSPQLRLRFGKRQDPSLLPVSAYMMGEQDN
Sulfakinin	XP_019873919.1	MRSLLTGMFLITSLYLLFIHQLQSVQPAHVPSADLHRVRARPINRFNKPLLNQLARIKEPVDAFIVDEDDLFDLAKRQTSEDYGHLRFGKRDEQFDDYGHMRFGRGGD
Tachykinin	XP_019880636.1, corrected	MQTRRGLPFLLLLTSLCWCVLAEDHHKRVPSGFTGVRGKKSIPEGAYDEQDAPEASKTLEEPHPEQQKVEKRAPSGFMGMRGKKPYSYGEPWEGSYQFQDAVYKRAPSGFMGMRGKKDNELFGYDEYPKRAPSGFMGMRGKKEYDPFEYYNEKRAPMGFVGMRGKKSYEDEFVEDKRAPQGFFGMRGKKLQRTSGFFGMRGKKYPYEFRGKFVGVRGKKDMTDADLYRNDYLARLGNVPNLDMNQLLLLLTEKNDEYEANQIDVADDENRIAEK
Trissin	XP_019874423.1	MNKELLVALIILAGVVLGEVQSCNSCGKECQSACGTRHFRTCCFNYLKKRSSPPEPPLPFAMDPSLRLELWLAKSRYPYFQQRNAFEEALNEAQDVSDNDDRDTQIKI
Vasopressin	XP_019875871.1	MGRKLLVVLLLVLADVVVGCLITNCPRGGKRSGKFELMEPNIKSCVSCGPGHTGQCFGPSICCGPFGCLMGTSETIRCQREGFFQEREPCIAGSSFCRKNTGRCAIDGICCNQESCHVDKHCSLDEKKSSENLMGMELYNLMNYPLDIVNEN

## Sheet: Aleochara
Name		Protein
ACP	augustus_masked-scaffold131624-processed-gene-0.6-mRNA-1 protein, corrected	MHMSIFVIGLILCVTLVQCEAQVTFSAGWNPGKRNMYYWFANANGNANGNGNTPRGSLHTEALKWSMKSVTSACDLLLVYIYTY-
Agatoxin-like	New	MKPVWLLAVTCLLLAVATLPAGVQADPYLDDDEGLRLPAAADDDDYAENALDRLLQTAQKRSSLIYLFRRACVRRGGNCDHRPNDCCYNSSCRCNLWGSNCRCQRMGLFQKWG-
AKH	New	MQRSTIILVVLVATVFCVCSAQLNFSTGWGKRAPGSGPVPTTSDNCKASMETVMLLYRIIQGEAQKLVDCERFTK-
Allatotropin	New	MALSKSIIIGLFVFVLAVYLVRPLNARRAGYGAGDHQLRQLRPTRGFKEMELAAARNFGKRAANIHAVNRYLS-
Ast B (Mip)	New	MTYAMLSTSRTLLGVAAIFCCLKIGMAVSGNDVGAPKAELDPNDQMDMEKRGWTKGNPSMMHSWGKRAWQNLQGGWGKRDLWGPSNSYPLYITDKRAWQNLQGGWGKRFATEEEYAAKLAALLADEEQLQQQLADYNSIIGEGDAADVENNEEEKRGWRSLNSAGWGKRAQWGNFRGSWGKRDPAWTNLKGIWGKRSFQDKDAQ-
Ast CC	New	MPVGRAQRLLILTSSICYAVSSSFIADALPATEYQAESLAKRSATSDNTHDQYPDYLLGVKYDEYPMIVPKKRAALLIDRLMVALQRAIENEEGRNPGTQRGKAYALRGDDLGMDLQRRGHQGISGQKNGRYWRCYFNAVACF-
Ast CCC	New	MMRNFILLLAVAVASFALVSARPQKYIDSLSQSAPLSALTPLAEADSNTNEVLPPMALLQLGLWQMLDDRFDDDFSPYSHSRSLRQRQHDGHLKQALLAQSTRSQNGIFQSGLPGMPVKRQGKRLKCYFNPVSCF-
Ast CCC splice variant	augustus_masked-scaffold35271-processed-gene-0.36-mRNA-1 protein, corrected	MMRNFILLLAVAVASFALVSARPQKYIDSLSQAGDGVDDVADNQLTDMQFELIAQQLANLNSRPQFAAAMDKHLFRLPEMKRASRFRQCYFNPVSCFRK-
Baratin (NVP-like)	maker-scaffold35271-augustus-gene-0.3-mRNA-1 protein	MHPAHTGRTLAVLLTVIVVSSAIPASVLEDLISHDVANKKVKRAQVAVSKENPQPAQKELFYPSAVKRSEGNRLKSSQLPLLTEWDQQRYREQAERVSPSLYSSFDDSPLEYAKALRYASNRDQLDEKLQNAILKSEMYDLPATLPNQYQYYGNDDRRRKRRSTNGKLAKKAARVQKARSITNRLKRSADMSPEQILAILTLWENERMNKDATPWLNYDEDGYGDMSSTDQDEDWLEAPVHPHATDEHMMPQSPNYYYDVSPQAPPVPQFYEKRPRWGGFNENHRKRFMVAKKRGDPTRELRYLNGPSHSDYYTLSELLANQRDPDVPLFQRYVL-
Bursicon A	New	MIGDFQFSKFVCLLQYAFLLIVLSGMCLDPKYAKGMISTDECQVTPVIHVLQYPGCVPKPIPSFACIGRCASYLQVSGSKIWQMERSCMCCQESGEREASVSLFCPKAKPGEKKFRKVSTKAPLECMCRPCTGVEESAVIPQEIAGYTDEGPLSNHFLKSHVQ-
Bursicon B	augustus_masked-scaffold20826-processed-gene-0.5-mRNA-1 protein	MATSRVHTLCLRLLFAILFASIAALNEIPGEENCETLPSEIHLTKEEYDELGRLQRTCNGEVAVNKCEGTCNSQVQPSVITPTGFLKECYCCRESYLRERTITLTHCYDPDGMRLTSDAMKQMDIKLKEPAECKCYKCGDFSR-
Calcitonin	New	MIRIITLPVVFSAVFLISDGAPCANLFDEGCTYRLLKESAMDQGWLRKNHLGKRTFQEHTQIGIDDFFHRLHNILNDRCNNFFDINCIEPNIENHQRVDVNPDAIRAFALQLHEDILNRCAQNAMDKNCNFIQNFTPKDDDDKWIA-
CCAP	maker-scaffold12177-augustus-gene-0.0-mRNA-1 protein	MSVSPAFTVIMFVTTVVVLLADVESVFLPKRLNGYDGKDMVLDPKKRPFCNAFTGCGRKRSNVPAYPAQPQGYTDENIGSLLELSAEPAVEDLSRQIMSEAKLWEAIQEANMELLRRKQESLEGADDELPTPARSATASCALPPCYI-
CCHamide 1	incomplete	MYQQLHIPSPSGRCLVKLVLLLVFCCFADRSCIRYGHSCWGGHGKRSHHIDTHNTMRNHASPVKLDDDR
CCHamide 2	incomplete	MSRKTQPVVTIGKSYSGGGFLFGLLLVFLLVFATQSAVVEAKRGCAKFGHSCYGGMGKRANSLNEEFTGQELNENEQQDPAFVFTGPRSEYPPLNTQELLRRQEEIYKLPNILGKDNDDETEDSGKIFERQTKTLQVDPFLIRQL
CNMamide	incomplete	GEQQRMNSLYRNLLIFNRVADMLENDYLQKHRNKRNDPKSYVSDAAPCYFKLCNLGKRRA
DH31	augustus_masked-scaffold25652-processed-gene-0.2-mRNA-1 protein, corrected	MRFVMQTQTRANGLSLVVILLGVFLLAATQVSHAAPHYPNTLQEYYQNYPRSLDMPNANPEYLFNSIEKLAQLRQQLMNADLENTKRGIDLGLGRGFSGSQAAKHLMGLAAANFAGGPGRRRRSVSVQEQYANMGDELGV-
DH47	augustus_masked-scaffold51907-processed-gene-0.0-mRNA-1 protein, corrected	MRVPVYIVCAALIVAVNSEENYYPGRQQEADALGYILPRLMAKYRPMRPWAYYADLDANTIDTIPQQLPQFQRTLESQSQEDDRDKRKRAGLSLREVNGPSLSISNSLDVLRNRLLLEMSRKKELEGASRNRNILCKIGKRAFDGKRRCEEPEKYVDDKLGEA-
EH 1	augustus_masked-scaffold13519-processed-gene-0.6-mRNA-1 protein, corrected	MGFLLRRGFESTFCLVVLFAALVLQAQANPIGILHGVCIRNCAQCKKMFGPYFEGQLCADACVKFKGKIIPDCEDIGSIAPFLTRFD-
EH 2	New, incomplete	NCIQCKKMFGRYFQGRICGNDCIISNGRAAPDCNNPGTIGHYLKRFKIYM
Elevenin	Not found
ETH	New	MLRASSSMLALVGIFAIIAMQLEVSSGQEDQSAFIGSLVEKRNKNSGNNDDFEKFFLKASKSVPRIGRRRIQDDSFKLSSLADVADLYEYHPELFDTPESFRHLLEYYNAQLLGQLHERLTKLTKRTDEMNEYRFQSEV-
FMRFa	New	MAMITLIIGILLVQALRFASTAEEAFLGYPLQTEEDEGYLYMDSRADPGYSPSMLKQGETRRRSTLDKNFARFGRSGLGKSKLSYLNEDNRLKDMMYMDEDADETLTNNGDSGRFLERNSRSGERNDQFIRFGRGKSDFVRFGRADSHSKNRDFIRFGRSTRSIKGKPVNKQEKERKKREAEYYKKSGSNFVRFGRADRNDNFMRFGRNMNANYLQQPHVASINGTDSLCKLLEQMQGRQSQALLLRMLIDAMARNRLQNELQQLQQQQHGFEGEFKGHKET-
GPA2	maker-scaffold63-augustus-gene-0.4-mRNA-1 protein	MLTWWFLIAAISLSNAFLSTSVVARDTWQKPGCHKVGHTRKISIPDCVEFHMTTNACRGYCESWAVPSGPKASPTQPVTSVGQCCNIMDTEPVEARVLCVDGVRTLTFKSAVSCSCYHCKKD-
GPB5	maker-scaffold63-augustus-gene-0.1-mRNA-1 protein, corrected	MKVEVILSLLLLAGNVEKIRAQISLIEAVPEPINKEMKDPLDCHRSSYTYRVTQSDKNGRQCWDTLTVMACWGRCDSNEISDWRFPYKKSSHPVCVHYGRRQSVVELRHCEEGAGEEARRYEYLEAAGCRCQLCSSTDTSCEGLRYRPHRSHPDQLGFRF-
Hansolin	first exon a guess	MHYIDTCDPPALLLSHDRIVPSNKTKNPIQLDCLIIQLTEHHFHPKAMMEMQRKRGFSMLARWKPFNSLARQRTSIRNINKLNRAMFTNELNEFGELVSAETRAFVRHAPSGQPLRWG-
Insulin 1	New	MEHEAIKIFLVFICIGTVLAYPSEHQMHIHSESKIQYCGSQLSNAISIVCKGYYNTVPQTTTRPFLNRQEAKAMLRRRKRGVTAECCAKACTYDELRTFCAP-
Insulin 2	New	MQQLKFVYLFCVIVLCIRAEENIKVMRACGERLGDMASLICQSKFAKQGSEREQPESTECQLLKMVEKFNNDNKREREMMLSSYPLRNRIEALDFGHFSRQRRQIVQECCRKSCSLKEVEKYCS-
Insulin 3	New	MYWHLLLLCQVLHFQGTFAQEEHVDPMEIERAQHYCGSHLGEMMATYCKVFYGASSSRRHRRQITRDCCHSSCSPRYAITHFCKEIKE-
Insulin 4	New	MEHEAIKIFLVFICIGTVLAYPSEHQMHIHSESKIQYCGSQLSNAISIVCKGYYNSLTVPQTTTRPFLNRQEAKAMLRRRKRGVTAECCAKACTYDELRTFCAP-
ITG	New	MKVIIALLALCVLGRQTEAWGGLFNRFSPEMLANMGYGAHGGGLPRGADEGILEEFEAEEDADSCYGRKCSANEFCCPGQICIDVDG[genome sequence gap]SSECDISRGLCCQLQRRHRQAPRKVCSYFKDPLVCIGPVASDQIKNSIQHTAGEKRLTGLTNYKRPMH-
ITP-A	maker-scaffold12815-augustus-gene-0.1-mRNA-1 protein, part only	MHQRSTSIGTQGVWAYMAVALMLQMTACDCSPAERKPLLTHHLTKRSFYDIQCKGVYDKSIFARLDRICEDCYNLFRDPHLHSLCRKNCFTTDYFKGCLEALQLTDEMEQVQTWIKQLHGAEPAV-
ITP-B	New	MHQRSTSIGTQGVWAYMAVALMLQMTACDCSPAERKPLLTHHLTKRSFYDIQCKGVYDKSIFARLDRICEDCYNLFRDPHLHSLCRSECFSKSYFRGCVEALLLSEEWEHLNRSVHYLGRK-
Myosuppressin	New	MHRESSYFALGVGLLVVILAARTTTTSAAHIPVIVCPPNPNSADVPSQLRQLCFVLLDKNDIQIPLEDGDLAAAGIDPAQAAQLYERHLVEGSRGTKRQDVDHVFLRFGRRSGM
Natalisin	New, incomplete	KRGNRIDDLGPFWANRGKRVP
Neuroparsin	New	MRSAPPPLSCVLLVAATICYVSLFGVTSVDARAAWTCQPCVSAEDCNTEPVELCLWGETRNFCGRRVCAKGPGERCGGMKDVLGKCGAGMWCQREEMDSMTFTCHGCYDNSLDCHRDRRYA-
NPF	New	MNNKLSLMPIILCVCLSYGIVWGEECCQQTHLERPTRPEKFHSADEVQEYVNNMREYMRLHSLRYGKRTSPDIYRQLNELNMDFKTENKDRQMQMQREEEGDEDENNPNEIIENLNNLQLQLPFVETERDRYDIDRERKHTGTLSLLDRMMINKNRRLNRQFHEY-
Orcokinin A	maker-scaffold12815-augustus-gene-0.1-mRNA-1 protein, part only	RGSFDSLLAGNGFGRTSKRNDATVSRGEQEPASVALD
Orcokinin B	New, but in many pieces	AGRSLDRIGGGHLNGRSLDAIGGGHLNLMGRALDRIGGGHLNGRALDRMGVNPMARNVDA DTILQLL
NPLP-1	maker-scaffold12327-augustus-gene-1.1-mRNA-1 protein	MGTLTVGVVVLALSCALAPQLASAQSDEEINSMLEKLFAPESESSMQSRALRREVLRRLYDAIEREQLDDDLANYKRSINSLARLGTIPGKRNLAALAKGGYIRTIPDSSTEQEQEEEQDKRSLESLVRAGQMPNVAYDAESKRGIESLARNGELHGKRNLGSLARSYSLPPYGKRYLGALMKNSGGFITKRNVAALLRQDKIHGPNDRSSHMDESTGLGLSLGKHSVDQGGKRNVGAAKANGYKPPSKRSIHLPFLQEPSQEEFYGLKPKRDIDYFTDEYAMPVYQNQNEHDYEEMMKAFTGEYPAEKRFLGSVAKSGWFRPRIDKRHIGSLARLGWLPAFRQIRRTSAPDGQVEDYPVAEDHLQVIPARHFGPPTGLLLDDFSDNVEGYIVQRAVQS…
PDF	New	MCSSISWVIILVCSVSARVHAMPLLAEEVRMLPEFAELSEHDFSNLLQHNSVPLLQYPFRLPVINNKRNSELTSVMMGFPKSMIENGK-
Periviscerokinin (Capa)	New	MNKNLPNVIQISCIICLFVVIAHTEMIEPKRFSKGQGLIQFPRVGRHDPDTKLNKLHSELFLFPRVGRAQQLELKRNGAKTMNTGLWFGPRLGRVQKRNPFSAEVEDYYNSAGE-
Proctolin	augustus_masked-scaffold79060-processed-gene-0.2-mRNA-1 protein	MASLKLTSPTTVLMIAGIVLVVWSQQVSDVNARYLPTRGGKMDRLDKLRELLKELLESEIEREEYQADAPPRWHPESKLFYKREVQQEIPEFDYSNIPTSTIAN-
PTTH	New	MFKFCIILISFFYFINEITSENLWNKEETLKNIQTSRNIHSDEKNFIDNYCKENNCNYEIEKRKDNHISLENFPLDESKFTFFPAFHHHQTIRQCSCYHEKRMIDLGPEYFPRYVPDMMCLSGSCGPNFSCKPRRYKVWVMRRRQDDEEMGMEPIPKELREFWIGENVSATVDCECS
Pyrokinin	maker-scaffold5723-augustus-gene-0.4-mRNA-1 protein	MDRLVLFICVLLITIQTISSSDQQEATGVDGQTNKKYARIWFEPRMGRRKRHPTMEYYKTPFMDHQQLETFLEFMQQSPWADFTLPPNENAKRYDVNFVPRLGRESGEEMGNARSNMESELVSDAISQRSPPFAPRLGKRVLPFAPRLGRETFQLDRA-
RFLamide	augustus_masked-scaffold11278-processed-gene-0.2-mRNA-1 protein, corrected	MGWLTKTILLIGLQCVTTSLSLPQFPQGADDVSGDIDATGGQLPMGKYISGLYPPSMETLRDERLLEVGNYLAELLMMPTNGKGLPLLYIEEEDDFSPSLENNNAAVYDDEDFANANPKKRSRYYRKYPWKRQNPRQTYDAENRYVCQPSKEDVYRLLVALHETRQSPSGRTINFCNRKRPANAIFTNIRFLG
Relaxin	New	MWLPQSTLFTTLCLLLVEALNNRELEMKFQLRTPGEWEREWHQERYSRCRDSITRHLRWACEKDIYKLKRAEKPDIYRLKRIENELEDEDVQEYESFYPYYLPETAMAMLRTKRGLSKRSGIITQECCSPKGCTWEEYAEYCTQNNRKVPHKRYEYISDY-
Ryamide	New	MVAHQNGCKFLITYICNPLIFLCLFCAGKAFNPGPRFGRSYMSGGGGGSKKISGTRTMVAPRNERFELGSRYGKRGDLAEVPMPLIYPISAGAVDTKQFQCGKGDEIMCSYTGILNIYRCNQRCVGCILTTL-
SIFamide	maker-scaffold9945-augustus-gene-0.56-mRNA-1 protein	MSRQFTKVFLVVAAVLIIAGMLNQVEATYRKPPFNGSIFGKRGLNQEYDTAGKTLSAMCEIASEACQAWFPQQEK-
sNPF	augustus_masked-scaffold28990-processed-gene-0.1-mRNA-1 protein	MQGYPRMKIVCAVLCLIVVMAEVATAAPSYADYESSIRDLYELLMQKEALEERLGAHQMVRKASRSPSLRLRFGRRSDPSLLPGGPFMYQAAAAQEAAERAAGDN
Sulfakinin	New	MICKGIIRSFLLCFIFLVVCNHMQRVSAAASANVQPNENSHRLRPRPYLRIPQRAFNQYARLKADEFLDDDDFFEMNKRQTSDDYGHLRFGKRDEFDDYGHMRFGRSGSDTNN-
Tachykinin	augustus_masked-scaffold17750-processed-gene-0.8-mRNA-1 protein	MRVSHITLLLAGICIVTASESHKRVPSGFTGVRGKKSIPNSEYALIQQELEEKRAPAGFLGMRGKKPFNSWLEEKRPSGPSGFLGMRGKKDDLSEDEGEVYKRAPNGFFGMRGKKEFEPFVNEYEKRAPSGFLGMRGKKNDEIDSVELKRAPSSGFVGMRGKKQPGRSGFFGMRGKKYPYEFRGKFVGVRGKKSSEEAIPMQRLTNDLDFNQLMLLLTENEQYNSPETYYVPENGNSV-
Trissin	missing firs exon, last part of last	GSALASRDLHSCGSCGMECQDACGTRNFKTCCFNYMRKRSELSTPLPLALDPSLRLELWLARSRSP
Vasopressin	maker-scaffold23614-augustus-gene-0.22-mRNA-1 protein	MFGKCFFFLAFACIVLQLIHGCLITNCPRGGKRSSKFTSDISVKPCIPCGPGFTGQCFGPNICCGPFGCLMGTQETARCQRDGNFMHPEPCIAGNTSCRRNSGRCAADGICCSQDSCFADNSCISDQTGRYDFYSFMNSQYDA-

## Sheet: Anoplophora
Name		Protein
ACP	New, incomplete	KIGLYTIGIILLLLEWLCFEESVAQLTFSRNWTGPGKRTLDTSDLHYKVSTNSICHIMMNQIRQMVSCDNPVEEVGPFFSGKL
Agatoxin-like splice variant 1	XP_018570476.1, corrected	MKYTWLMLASCLVLVLAELVPAAQAGPYVDDEETFLPGEEDYSENAIDRLLQSAQKRSSLIYLFRRACVRRGGNCDHRPNDCCYNSSCRCNLWGSNCRCQRMGLFQKWG
Agatoxin-like splice variant 2	XP_018570477.1, corrected	MKYTWLMLASCLVLVLAELVPAAQAGPYVDDEETFLPGEEDYSENAIDRLLQSAQKRACVRRGGNCDHRPNDCCYNSSCRCNLWGSNCRCQRMGLFQKWG
AKH 1	XP_018578729.1	MYRVILIIVFISFIGFCTAQVNFSPNWGKRALNPGSEENENNCRENVDTLMLIYKIIQNEAQKLMDCEKFSN
AKH 2	XP_018564238.1	MVLSSRLSGLCTIILLVSWLCIQTSTAQVTFSTGWVPGKRTPNSPDVHFKLSANSFCHFLMNQIRQMVSCENPIEEGRPLFFGGSL-
Allatotropin	XP_018565102.1	MAFYHVVLFFTIIFLWHILANAQISSENQKQYVSPEKSRNLFLHQPIRSTRKISQRAFQDLDLFTARGYGKRANCPGGFCGKRMPAFSGARLYGKRNSDINQLKCFFMDCLELKSRMRNVDYPSRKFRRDDEVVLPD
Ast B (Mip)	XP_018573733.1	MRYVPTPTVSLGKMFWAALLACCLQISVVVLADDSSAAKSGDENLQAEGLKRQWERMQGGWGLKSTLPLNDQIGYSTPDREKRAWQNLQGVWGKRFAPSEDDLTIQELASILEQDSKEAPPVDDNEFDIHEDKRSWDKFVDGWGKRNKWEKFRGSWGKREPAWSNLKGIWGKRSLYQYAN
Ast CC	XP_018570793.1	MHRVLFLVTACVVMGVEVDGYHKSDDYPDYQLGVKYDEYPMIVPKKRTALLVNRLMVALKEAMQDEERQEALKNNDNLDRLSPRSNKNYALSPDEIRSMDLQRRGHGNIGQQKGRIYWRCYFNAVTCF
Ast CCC	XP_018572075.1	MQDLSQFFSKYVFILLVVTLIFVNARPSHLSESSQLLPDQESNMIDSGYKQWQMEMLAQKLAELNQLGNGEYGLERSLRSGNEIKRQSRYRLCYFNPVSCFKK
Baratin (NVP-like)	XP_018561264.1	MGLRHVILDFLIVASSIVLVLGIPTSLVDEIKSSELRDNKVKRAHPSDLLTSEENGGDVPYYNKPSAIKRGTNINLKSPLPDQQSLNEWEREQSIFRNQAVLPNIPSSLYNSPDDSYDDKTIAEYEKGFRYGTNKDKIDEALENAVLKSELYGEPGAINQYRYYGADDKKRKRREVKKLRFDGRIKREVDLTPEEILALLSLYESNRQRQQESNNYRQPWNRYEPNFDVDINQDDSQDQDEENWLDNPVFPHATGYDKELGPKYMIDQSNSQMFDKKGRWGGFGDNRKKRFMVSKKRTNDPTREIRYLNGPNKNDFYTLSQLLSNQREPNVPVYHRLVL
Bursicon A	XP_018569360.1	MLPQVANLVLTKVWKLGTLFVIIATMSMDPRLTNIKNLQAEAASSVDECQVTPVIHVLQYPGCVPKPIPSFACIGRCASYLQVSGSKIWQMERSCMCCQESGEREASVSLFCPKAKPGERKFIKVTTKAPLECMCRPCTGVEESAVIPQEMAGYSDEALSGHFLKSHQL
Bursicon B	XP_018569361.1, corrected	MLYTFLVSLLCFSYIYCVSDMSDETCETLPSEIHLTKEEYDELGRLQRTCNGEVAVNKCEGSCKSQVQPSVITPTGFLKECYCCRESFLRERIITLSHCYDPDGVRLTNEGTNSMDVKLREPSDCKCYKCGDFSR-
Calcitonin B1	XP_018578782.1	MNFLLAITAVLLGTSQGMYLQRNPHHQQAVARQSRNEPTVLKSLGDFFHRMHAAATKRCAYLLDESCNNGGIPGAGSDNDWLNQGFNPGKRGLNLFEEGAAYNGLSGSGADSDWLNGGFNPGKRCVNTMDESCSNGGIPGSGSDSDWLDGGFNPGKRSLNLFEEGIVNKGVSGAAADNDWLNGGFNPGKRCANTMDESCGNGGIPGSGEDRDWLDDGSANPGKRRLNGIEGVPGSGNDNDWLHGDNTPGKR
Calcitonin B2	XP_018578783.1	MKCLLAITVVLLGSSQGFYVERNPHQQLAIARQSRNQPTIFQSLGDLFHRMHATATKRCAYLLDEACNNGGIPGAGSDSDWLTQGFNPGKRSSKVLEEEPDNDLNPEPDDDRPNGDFNLGKHCVNAMDESCDNEEIPGAGPERDWLHRGFHPGKPGLHPFEEDNDVPVAAADGGWLSSFSIVCPNFMDVCGNVGVPGSGADRDWLEEGGGNPGKRRLNGIPGSGKDNDWLHGDNTPGKR
CCAP	XP_018571850.1	MTTSSAFFIICACMVAVLLVSEAEAMFLPKRGSAPYPTRERVFIEPDKRPFCNAFTGCGKKRSNLPALTDKGEEMDETINSLLELSAEPAIEDLSRQIMSEAKLWEAIQEANVELNRRKQQNSVESTEDDVAVPAKSATASCALPPCYI
CCHamide 1	XP_018562433.1	MCYKLPSRKGAVSPVTVNLVKITVVLVFFCFAECAAGSCLNYGHACWGAHGKRSGNQNPLGREETSGKDFKTKWFLSRLIQGPLDLHYPHERDMDIAAKRNSESLFSGNDGDSLRGQDWESIQDLIADDQLFDDSIGRSMENSRLRSPKVLDKRSIKHD
CCHamide 2	XP_018580120.1	MFTMCRVTLILSAVSLMVLLDVKTTEARSGCVNFGHSCYGGMGKRASDLIDTNEEVLQNVEDVEENPAFVFTGPRSSYKPKPDRLTQQQYDNISRVVRQWIANYRRMQEAPNENM
CNMamide	XP_018572120.1	MVLVLVAIIFLALCGGLVKSFPARLAMEAGPGERVFQKGLSSDSVNEVYDSYYAISKKNEENEETNVIARVQRVDLNKIKYSHIYDINGDTYILVKAFRHRNKRFTSYHTLCPFKICNMGRKRTRTRRYIEPIRPVGDNDET
DH31 transcript 1	XP_023311916.1	MKPSMVNSSTTSVLVLVLVGIVLFVTTTNAAPHSPKFYYPAYYSPLSFDGQNPEYLLQAIARLREALINDNDLENVWKRSPSLNPGDDFPMWGKYYENQHEKQKKRKTDFGTDRGYSGQQEHNMRMNKYLLEYVG-
DH31 transcript 2	XP_018565090.1	MKPSMVNSSTTSVLVLVLVGIVLFVTTTNAAPHSPKFYYPAYYSPLSFDGQNPEYLLQAIARLREALINDNDLENTKRGLDLGLGRGFSGSQAAKHLMGLAAANFAGGPGRRRRSDDEDA
DH47 transcript 1	XP_023310197.1	MGAHIMRMPVYLVCAAALVAVKGEEGTNYFGRQLEPVDVAADQETISYLLPKLAAKYRPSNDWSGVTDPRFYVLTEMESNDIDNQITKPKKIRNKRYNYDLNRPSLSIQAPIQSLRNAYAKEKLRQRLEDNRRFLANLVDIQ
DH47 transcript 2	XP_018579740.1	MGAHIMRMPVYLVCAAALVAVKGEEGTNYFGRQLEPVDVAADQETISYLLPKLAAKYRPSNDWSGVTDPRFYVLTEMESNDIDNQNDLGLDSRIKRTGRLGEQGGSLSIVNSLDVLRNRLLLEIARKKAKEGANRNRQMLMNLGKRAFLQRPAGVYDNKM
EH1	XP_018570014.1	MVCQRNKMLGVVAFLLLASMVLLAEANPIGVCIRNCAQCKKMFGPYFEGQLCADACVKFKGKIIPDCEDIASIAPFLNKFD
EH2	XP_018570006.1	MIIVAIKEDLANASLAVCITNCVQCKQMFGPYFQGRACGDACLASNGRVTPDCNNPGTLGSFLKRLY
Elevenin	XP_018576356.1	MGIIFENTSANYRKLFLVIALLVALSEVATAQRKIDCRKFVFAPPCRGIAAKRDTHSHPSDIRITPADDSDYIIDGQKVVSNDNYATVNELLRFLKKAMSKNLEYDSSSNDLA-
ETH	XP_018562859.1	MLCRLLLFTVFFNYLLEAAYCDESGNFFLKVSKSVPRIGKRGKGSPEFEKFFLKASKSVPRIGRRNENPFENQNEVADNGYTQTRIKYPTWSELADRYEYDPELFSSPQLLRKLEEEIGDDPTLYDWEKVRLKRNVPGQNRRH
FMRFamide	XP_023310731.1	MIIIPIISILLIQSSLAFLEDSYPETFDSNTYPEDLFDNDNDIEVQRRSNHFLRFGRNNGKYENNEVGNDDYEDFARPTRSGRIEKNDHFIRFGRGKHQEFLRFGRDPQRRDKSAYLRFGKNEMPIFKEYRHKRDTFSDEADKRSDSFLRFGRNSNFMRFGRDPTNYLANPGNMLSTLELLKMQEQTLANVLAQLMLHKKEENKPCTRAA
GPA2	XP_018562784.1	MLAFWFLVIVVSFSNAFLVTSVNAKDAWYAPGCHKVGHTRKISIPNCVEFYMTTNACRGYCESWAVPSSPKTTPSQPVTSIGQCCNIMETEPAEVKVLCVDGIRTLTFKSAVTCSCYHCKKD
GPB5	XP_018562783.1	MINILVWMTLTLCVVVKGQSIIEANTELQEEEPLKDAAITLECHRRLYTYRVTQTDENGRQCWDTISVMACWGRCDSKEISDWRFPYKKSTHPVCVHYGRNRAFVTLRHCEEGVLKGTDHYEYLEADDCKCQLCSSSDTSCEGLRYRPHRSHPDSLGFRYNFKK
Hansolin	GFXC01014836.1	MWQIIFIATFPGILGAATRPMEPLEGPLWSQRLAGTLYSTEDFPRLNSELFKQRYQYENARNSDSGETTLLRPTNDKRALAMFARWGSINSIGKNRTPIRSQIIFDPQESISAQTRGRMLGQPLRWG-
Insulin 1	XP_018572613.1, corrected	MNFNVFFIVLINILYVCSSPYMNHMLTKRTRYCGSHLTNTLSMVCRGRYPSYDKKSYGDGFSYNEYEGDYNDISDNDVDFPFLSKEYSRFFVPQKIRRGIVDECCHKPCSINELRNYCGK
Insulin 2	New	MNFKIFFIVLINVFYVCSSPYLNHLLAKRTRYCGSHLTTMLSIVCRGHYASMEKKSYEDASGNNEYEEDYSDVTDSEVNFPFLSKELANTFVPQKIRRQVANECCKKTCSFDEMRYYCGN
Insulin 3	XP_018572597.1, corrected	MNFKVYFIVLINIFYACSSPYLNHLLTKRTRFCGSHLTNTLSMICQGRYPSYEKKSFGDGLGISEYEGDYDDASEAEIDFPFLSKALAKSFVPQKVRRQGVVSECCHKSCTLNELRYYCGK
Insulin 4	XP_018572597.1, corrected	MYFKVFFIVMINVFYVCSSPYLNHLMMKRARYCGSHLTNTLSMVCRGRYPVFDKKSYGETLAYNEVEDDYNDVSDGGFDFPFLSKEFAKSFVPQKPRREVADECCHKPCTIDEMRYYCGK
Insulin 5	New	MDIKILFFIAINFYSINSNPYDLNRLMKREKFCGERLWRVVSLACQGNYNGPDKRVYNDIFNYGEYDDAAEAAFDDSNLIFPFLQKESARSLIPRKFRKSDGIVNECCYKSCSREHLKLYCKPRD
Insulin 6	XP_018573725.1	MEFVHSLFIATILLGLTDGQSDPADSFRTKKYCGSHLSAALSAICKGNYNSLYKKQEVYQKKSYWDPQYSSGIPHDTHSYPFQSRSQATSVMSNYRRRRRQVHGVYNECCEKSCSREELSAYCAPPYRRRR
Insulin 7	New	MPFRKALVFLMLITITTALPRKFCGNELTNILSSFCFVYNTPAPRFKRQVIKECCYNECSIRYLISNYCESYDR
Insulin 8	New	MLLKMRMIFFCAIITVTVVQISSKETFCGGKLNKTLKKFCILHNTPDQRVRRQIVAECCYNKCSVKYLVSNYCQTYDR
Insulin 9	New	MLERIYILIILACATSGDEVLMEERTFCGDNIIRTLQKFCKAYYTPDHRAKRQVVDECCRSACSTHHLMSNYCESYDR
Insulin 10	New	MQYTIYYIVCFAYLLIISMKAYVMPQKFCGDNLSRILSQYCISYNTPGHRVKRQIIEECCRNSCSLQYLLSNYCEEYNR
ITG-like	XP_018572087.1	MRAAIAILAFCLLGQKAHGWGGLFNRFSPEMLANMGYGGHGGGFISRNGEGDEGIMEEFVSENSEDEPCYGRRCTANEHCCPGSVCVDVDGVMGSCLFAYGRRVGELCRRDSDCESGLVCAEADGGVSTRVCRPPVHQDKQYSEPCNMSSECDISRGLCCQLQRRHRQAPRKVCSYFKDPLVCIGPVASDQIKNAIQHTAGEKRLTGLTSYKRPMH
ITP A	XP_018574385.1; XP_018574386.1; XP_018574387.1;XP_018574388.1	MSHRSLKSVTNTQAVWVCMALALIFHITSGSPANRSPLLTHHLTKRSFFDIQCKGVYDKSIFARLDRICEDCYNLFREPSIHSLCRQDCFTTKFFKGCIDTLQLSDEMEQIKSWIKQLHGADPGV-
ITP B	XP_018574385.1	MSHRSLKSVTNTQAVWVCMALALIFHITSGSPANRSPLLTHHLTKRSFFDIQCKGVYDKSIFARLDRICEDCYNLFREPSIHSLCRSECFSTKYFKGCVESLLMVEDWPKFEKMIDYLAK-
Myosuppressin	XP_018573133.1; XP_018573134.1	MQTYTVFSLIFGVVTLILTSSISKASVISCPPSSFQEQSNPALRQLCYAIEQAVDEVVPQQTQFPGRLEERNTNLNAKRQDVDHVFLRFGRRFGL
Natalisin	New	MYKFLRLIFLVMFVSAEIQDPRKRFLNSYHYPVDEMELNKNDGEDVSCGAGLCLKRSSGQDEMGPFWANRGKKDPTYMQEPLYASEPYWVFVRRDEQQEPFFTSRGKKESKGGRYFNNNMRLRERREFVDDVDSPFFAARGKKLKSKNDKL
Neuroparsin	XP_018568084.1; XP_018568085.1	MRSTLVTLLLAVAIALILLCDLSLAGKWVCRPCDSQAECDEDPPEYCVWGEVRDACNRRMCAKGPGERCGGTLNILGQCGEGLMCKSDEICHGCSIQTMKCYND
NPF	New	MNNKIMLILVSLAVICLAFPQKKLAEACNRPRAFKNSEVLAEYINCIKSLASDQRYGKRSQPSQLIRILHPKAYLDYEPRPNQDLQELYNLLKSYDN-
NPLP1	XP_023313146.1, corrected	MSFLSQTVVSLAALVLVGSYGVNSDNTCDIDVENTLRTLLSPQENSMQVQALRRDVLRKFQEALDRLDQEEDERNLKRSLSSLAAWNNLPEHKRNLEALARAGYLKTLPDEDDGDSNYKRSIANLAKNGQLPMPSDGQKRGIESLARNGDLRPKKDIQELLDEMYGKRNIGSLARGFNLPSYGKRSLSSLAKSGDLNYQRTQYKRNIASLARDGKFTGKRAMPALREDEYSVSLHRLPQAEGMEEKRNLQSIKAQYKPKFKRSADETEKRNKREADYFDVENGEYPSPVYQSPNIYDYEDWLQDLTGAYPNAEKRFLGSIARTGWFQPSNSRYSRFVSPDKRHIGSLARLGWLPSFRNVRRFNRSGRSTTSDDICREVAPNGQTEDYASAKEPPLSLED…
NPLP splice variant	New	MSFLSQTVVSLAALVLVGSYGVNSDNTCDIDVENTLRTLLSPQENSMQVQALRRDVLRKFQEALDRLDQEEDERNLKRSLSSLAAWNNLPEHKRNLEALARAGYLKTLPDEDDGDSNYKRSIANLAKNGQLPMPSDGQKRGIESLARNGDLRPKKDIQELLDEMYGKRNIGSLARGFNLPSYGKRSLSSLAKSGDLNYQRTQYKRNIASLARDGKFTGKRAMPALREDEYSVSLHRLPQAEGMEEKRNLQSIKAQYKPKFKRSADETEKRNKREADYFDVENGEYPSPVYQSPNIYDYEDWLQDLTGAYPNAEKRFLGRLPQMGKPKTTPAPKSRRYH
Orcokinin A	New	MWSASVVLAVLAALAFVQAAPKEGSSYRETAGRSPKRESSSLVLGGRFGRSCFLQAGGCLGKRSMKIPQMSFNEEMPFDNQDINALPLQRLTENNNRFQNVPVLEEISMKDSSRDDYLNYKK-
Orcokinin B	XP_023310009.1	MWSASVVLAVLAALAFVQAAPKEGSSYRETAGRSPNIHRLQKRSLDGIGGGNLIGRSLDGIGGGSLIGRGLDGIGGGTLMGRGLDGIGGGNLMGRSLDGIGGGSLIGRGLDGIGGGTLMGRGLDGIGGGNLMGRSIDSIGGGSLIGRGLDGLGGSSPMGRGLDGIGGGTLMGRGLDGMGGGSLMGRSIDGIGGGSLMGRSLDGIGGDGGLIGRSLDGIGGGSLVGRSLDGIGGGNLIGRSLDGIGGGSLVGRSLDGIGGGNLIGRSLNNVRSGK
Orcokinin B allele	XP_023310008.1	MWSASVVLAVLAALAFVQAAPKEGSSYRETAGRSPNIHRLQKRSLDGIGGGNLIGRSLDGIGGGSLIGRGLDGIGGGTLMGRGLDGIGGGNLMGRSLDGIGGGSLIGRGLDGIGGGTLMGRGLDGIGGGNLMGRSIDSIGGGSLIGRGLDGLGGSSPMGRGLDGIGGGTLMGRGLDGMGGGSLMGRSIDGIGGGSLIGRGVDGLGGGSLMGRSLDGIGGDGGLIGRSLDGIGGGSLVGRSLDGIGGGNLIGRSLDGIGGGSLVGRSLDGIGGGNLIGRSLNNVRSGK
PDF	XP_023310022.1	MRCTMDQNKPKRGIVVPLLLCCAALNVAQGLPPQGNDFRYIDYSSPGAHQLASWLVSQLRPKEIIAPMEVPVIPYRLPLQGKRNSEVTNAIIGSEETQKMYRDGRK
Periviscerokinin (Capa)	XP_018563708.1	MGFFSFCSVKFFVLVIVLDFAASTEPTRTPVRRGLQNVIRVGKRYGDDDLWDFPTEDKRFGKLMAFPRVGRSSTSWTADENTEKRSDSNSGIWFGPRIGRSSSKIEDGSPWTYILWNSDKPLNRHTHDINSRGDGEEDSSSENNGEESKEQLFNY
Proctolin	XP_018564611.1	MFSRSFVISALFVILSAILLDSQAEARYLPTRANGERVDKLRELLKELLESEIEKEEMGDVPRWHPESKLFYKREAPEVQTQPLPQQ
PTTH	New	MILNVITLIVCSVLYGESMGWKERNVGNTVFSESESEIDKATCLDAPQEFCKNSQDISNSLTGHFLKKKASAYSLSVSIFSGMPGNSKLFPVFQSFHQCPCSCKMDYPLLDLGRKYFPRFLQTGVCKTDSCGRHQRCVEKKYKVVVIKQKDQDVPETRGLPSSLQDSWVSESVSVSIACECVPI
Pyrokinin-1	XP_018561338.1	MAKVTLLSFMVFLTLALYFNGVLTANSDELIDAKRRDGEKKYSPLWFGPRIGRRKRNPTENIFKTLDREDLDAYALKNPWPLMTFNNGKRQMDFTPRLGRDSMEDQEERPDYEEFTHKPLPPRVGRRYSPYSPRLGRENEILLQ
Pyrokinin-2	New	MDRIIIVACASLIILNIYSHMVLATHDYDSSLYSSKYREIDSKAAPLWFSSNLGRRKRNLKNSVTQHELIDLWEALAKSATALVTIDGNDEFVCRSMPNNRFYLVEGVDKSEFNPRLGRKIEEIPGNEKWLRDIVTAEVDERSPPFAPRLGRRLSPYSPRLGREA-
Relaxin	XP_018562495.1	MWLPVSTIAAICVLFDACETSNSNNDLEIAFRERTDSDWKNAWHKEKYSRCRETLIRHLYWACEKDIYRLTRRSDPSYKYYNDNELDYPWLVPNKAKRLLRFRRNINRRSGSSITNECCKSSGCTWEEYAEYCPTNKRYTSYI
RFLamide	XP_023310262.1	MRWHASLVVLLALGSVTVISGFRSALKFPENYIEDLPLEEANIDERPVHLNMYDDEKLEKIDSILTSLLISPWPHGISPILYVENNPVSVEDELLSDTPTPDESLHPVPPKRTRYYRKYPWKRQNSRYEPGNRFICTPSKDDVYRLLVALHEARQGNRDRMVNFCNRKRPAYAIYTNIRFLGK-
Ryamide	Not found, Receptor also missing
SIFamide	XP_018576888.1; XP_018576889.1	MSGYFGKTVTIFCVAVAFICAIMTVTEATYRKPPFNGSIFGKRTGSNTEYDSASKALSAMCEIANEACQSWFPITQEK
sNPF	XP_018580111.1	MNPSSAIKFFCVIFSILIALAVVSAAPYSSDYDNNIRDLFEILMQRDNLEDRMGLHQVVRKSRGPQLRLRFGKRPDAGYEPISAYMSGISADGEN
sNPF splice variant	XP_018580110.1	MNPSSAIKFFCVIFSILIALAVVSAAPYSSDYDNNIRDLFEILMQRDNLEDRMGLHQVVRKSRGPQLRLRFGKRPDAGYEPVVKRPRSLRLRFGKRSDDLPISAYMSGISADGEN
Sulfakinin	XP_018561061.1	MKSFFTGMFLLTSLYLFLTYQFGFTSATTGGPTNQEVHRPRARILGRFARPITQYARLKPEPYLNDFIDDDDLIEFSKRQTSDDYGHLRFGKRGEESFDDYGHMRFGRSGTDQ
Tachykinin	XP_018573480.1	MTLLSIQILLFTVLCILTTKSEDHHTFSSLTLVRGRKSRDDSIYDSINKFNYSANILKTKDKPLSVSETLETSVRIAPSGSITNSENKPFAYMQLWKGTYPDMLYKRARSGFVGMRGKKDSGFVEFGKKQSSEFFGMRGKKYPYEFRGKFVGVRGKKISHELPDKVNVDLNSWRKELQSNQLMLVLTEQNEPGGV
Trissin	XP_018571856.1	MTRELTVVALIFILGVVWGEAQSCNSCGSECQSACGTRHFRTCCFNYLKKRSPNPDPLPQSMDPSLRLELWLARSRYPYFQQRNILDNSLEVSNDVGEHHNHDSQMD
Vasopressin	XP_023310518.1	MFKNILLLVSLLVVFGEIFVNCCLITNCPRGGKRSGKFGALEANIKPCVSCGPGHSGQCFGPSICCGPFGCLMGTPETLRCQREGFFHEREPCIAGGASCRKNTGRCAIDGICCSQDSCHVDKQCALEDKSRIFSDNTVGVDLYNLMNPYNAEISIEK

## Sheet: Aquatica
Name		Protein
ACP	Not found, receptor also missing
Agatoxin-like	AQULA_003792-PA	MKSSWLLLLTFIVFSAEQLFQQVEAGPYIDEDNDVPLDDEYSENALDHLFQSAQKRACIKRGGNCDHRPNDCCYNSSCRCNLWGANCRCQRMGLFQKWG-
AKH	New	MQRIALFLLLIFTVNICVAQLNFSTGWGKRVPAGTVPGSNESNCKTPIDTLMLIYKLIQNEAQKIQECEKFSK-
Allatotropin	AQULA_013884-PA	MAHNNMLMLSVFVVVIFLTTVQTKRYRQQLRPANEFQELDLGVTRGFGKRAIGMHMIHNLGYRPKSPPDRELVDRSQRGFQEMEIPVARGFGKRNSNIDLDTIKQFLEEWDDLKTKLENLKVSQEKPDLTFLNE-
Ast B (Mip)	AQULA_006272-PA	MRHVVSVSVGTLLWTVLIFSLKARYTCAASEEGLLGQKPDDDTSQLEGSMIKKDWNRNLHSWGKRAWSSLQGGWGKRDSSYYPYNGKRAWQNLQGGWGKRYAPDDEYASRLAAILEQEEQEPQYNEFGPASDIDLNDGDKRAWKGLSGGWGKRSDGWGNFRGSWGKRDPAWTNLKGIWGKRSYTDRITQ-
Ast CC	New	MESKQVVGWLGVCLLCLLIVNKIDAFEIVRRSTAPERESDDYPDYHMGVRYDEYPMIVPKKRAALLLDRLMVALQKAIEEEEEPSNVSLQGPSRSTFRTDDVRSMDLQRRGHQGGLAGQQKGRVYWRCYFNAVTCFK-
Ast CCC	AQULA_012996-PA	MSNQAAQVFVRFFLIIALMTTISVSARSAHFEEASEVNSEPDGPQANIVENGLTPLQLDLLAQRISELNQIPPIPIAWERLVRNPEVKRQRRYQKCYFNPISCFRK-
Bartatin (NVP-like)	AQULA_013338-PA	MRSNFAWLSIISYLTFANALPTSLVEDVKANSLKDNKVKRAHSDSQESSHMPVVYYKNPTAIKRGTNQPMENWEDLNKESLLNIAPSLYSTYDGKFDDKSLLDYDKGYQYGTNKDKLDEALENAVLKTELYGNPASFNQYRYFDADERRKKRGTYKLKDRFKRDIELTPEEFLTLLSVWENERRLSQDDYRPTWSRYEPSVDLDDRNENDVDQDEENWLDTPVVYPHATNRGNPNYIYEDKRGQWGRFSENKKKRFMVARKRNDPTRELRYINGPPQRNDFYTLSHLLANQREPNAPLYHRMVL-
Bursicon A	New	MFTNIFQIKTWFTILLIMISSMCMLPSKNKMITEAASTADECQVTPVIHVLQYPGCVPKPIPSFACTGQCASYIQVSGSKIWQVERSCMCCQESGEREASVSLFCPKAKPGERKFKKVTTKAPLECMCRPCTGVEESAVIPQEIAGYTDEGQFSNHFIKSQTQ-
Bursicon B	New	MGFAHNFSKLFLTIITILHVHSLSDISEENCETLPSEINIIKEEYDELGRLQRTCHGEIAVNKCEGMCNSQVQPSMITPTGFLKECYCCKESFLRERVVTLPHCYDPDGLRLMTADMHTMDIKLREPSDCKCFKCGDFSR-
Calcitonin	AQULA_008628-PA	MVKYLVSFLIISISLGSKYVNSARIKRCANLFGEDCINGGTIGGGPDQLWITGNGKQKFLHNLPKVNPQKCVNAFDTNCINNRRLQEQSNQAWSTYPESTYRKENIQDKKVLNMLYLILKGHSIPTKRCANLMDESCINGGIVGSGDDEEWLTGDGSPGRR-
CCAP	AQULA_004684-PA	MVNSTMFLITITIIVLQHESSAFFLPKRVDPVSRADMADPKKRPFCNAFTGCGHKRSNLPALTNRGEPVEETIGSLLELSAEPAVEDLSRQIMSEAKLWEAIQEANVELARRKQESAESLDNNPGSAARSASASCTLPPCYIK-
CCHamide 1	AQULA_007209-PA	MCQLLKLKSRAMTGKVAAVLLILIFTFAECAAGSCLSYGHSCWGGHGKRSGDAVNNDGGVKDGLEGLSDTKWVLSRLLQAPLDIRPWKNDAAIRKHNDLDTPHYIKNEMSNEQEVEALEGLPSNDDVMYVDEPSARHRAIEDKMRLFKMIKNINRLN-
CCHamide 2	New	MNWSKGAFVSFFAMVALILVIKSEGIEAKRGCATFGHSCYGGMGKRMSPDDLLTNDEVIQDVQQGSSPGMIFTGPRGDIGIESERKISLQELYNLSPFFRQWLQSYRKAQEMHNGNN-
CNMamide	New	MKIIIILVFVTFAYSYPPGQILYSDNLSNSVDEIYDTYLSVADDDKEDINPPPPEPYLNKLIEETINLESLINPEDAQRVERTAFVHVQTQEKNKRYSSYLTLCHFKICNMGRKRTTRYFQMMRSLDNKT-
DH31	AQULA_005486-PA	MKVPTSANNGIMWLAVAVATSVLLVSSTVEAAPSAPSSGYYPPLSFEGQNPEYILQALVRLRQALNAEEDLENTKRGIDLGLGRGYSGSQAAKHLMGLAAANFAGGPGRRRRSVVDA-
DH47	AQULA_000621-PA, corrected	MRVPVYFVCAALIFYVKGEDLSNYDRRIQPLDLTADQETVSYLLPKLTAKYRPNTEWNGVKDPRFYLLTEMEKNDIDYQEPLIGRIKRQGLNNGPSLSIVNSLDVLRNRLLLEIARKKQLEGMNRNRNLLSSVGKRAVFGHKDVIAGYDNF-
EH1	New	MSRTLKTVLRLYLLCFATFLLTDANPIGICIRNCVQCKKMFGPYFEGQLCADACVKFKGKMIPDCEDITSIAPFLNKFD-
EH2	New	MNVNVFLCILVLVWKSSTVCYCAFDICITNCVQCKKMFGPYFKARACADACV QSDGLINLDCNIPETIVTFLKRLY-
Elevenin	AQULA_001475-PA	MEYFSKTAAFISILIVFSFVSNTLQTKKVDCRKYVYAPVCRGVQARSAIPAFRFGLLPLVREPKXKSAIPNLDFAQWKNKDRELYYESPIQKYFEKSQSGDYDDNDIASY-
ETH	AQULA_002812-PA	MVLNFKLCLFMVCFVLLHVVVVSNDNVGKQRLKRNSNSKSTNNEEFEKFFLKASKSVPRIGRRGSSNDNSFNWQKYAFFRYPFIHQPKRSIGKDFEAALWSNIDTLYEYNPDLPNILEYLSSIQRDSPSGYENLKLKSIPNDKVTNKELYEYRIQED-
FMRFa	AQULA_011885-PA	MYRLVVVALLILLSSLEVISEESYDEDPVLFLEPFSSRYTRSRSESLLPLMDDLESEYDDDDQFARPTRSQDKNDNFVRFGRGNSDFIRFGRDPYKYNREMRGNDQNFLRFGRSVDSNKKRSKRSVETQNKRGSDNFLRFGKSGDDSFIRYGRNKNEIKKQIDDLYPLPTVSHPFVNRFGSDPLLYYPMIFNEKLLHRFPLLKVLKKLEDEVRQSH-
GPA2	AQULA_008068-PA	MQKYWIFLVLIFLNVLVATVIAKDAWQKPGCHKIGHTRKISIPNCVEFHMTTNACRGFCESWSVPSGPKASPTQPVTSVGQCCNIMDTEPVEARVLCVDGVRTLTFKSAVTCSCYHCKKD-
GPB5	AQULA_008071-PA, incomplete	VAAAMLILFGIFLTAFSICRTQHIIEAGIETIDPATTLDCHRRLYTYRVTQADENGKQCWDTLSVLSCWGRCDSNEISDWRFPYKKSLHPVCVHYGRNKVVAILRHCEEGASPSASRYEYLEAAGCRCQACSSSDTSCEGLRYRPHRSQPDIYGFGSK-
Hansolin	AQULA_004424-PA	MLRIILLTVLIQLTLGFNRPVEPFEGPLWYFDGFQVSKHPRPSLSELFKQRLQSYKSSEQNFDQNSSEKTEDKRAFSLLARLRPFGEIGKQRNSIRQASKGPAPLSSLSDLDFVSAETRAMLRPMGQPLRWG-
Insulin 1	AQULA_012607-PA	MMGHYITYLVLWATLTNLNLGAILSDKEMHSMVGKFCGNHLADMLSLVCEGLYNNIGKRNMLSNRVDNNDNYDDMDSMAYVDDSFMSFPFHSKERAKSLLSFQYQKRRSDKKGIVDECCHKSCSLLEMRGYCKN-
Insulin 2	AQULA_002595-PA	MARFIAVLLLVIILLNTAKSSDELLQMLKSRKAARYCGPNLSEVLSLVCKGRYNTPPPIHDRERRDTITRLENLDEFPFASRENLHNFIKKFKRRRQRRGVYNECCENPCSYDVLVSYCA-
ITG	AQULA_004038-PA, corrected	MKAFVIIVAVCLLAHRAYAWGGLFNRFSPEMLANMGYGGHSGFIQRAGDEGILEEFEGEAEDEPCYGRRCTANEHCCPGSVCVDVDGVVGTCLFAYGRRAGELCRRDSDCESGLLCAEPETGGSTRVCRPPVRQDKQYSETCNMSSECDISRGLCCQLQRRHRQAPRKVCSYFKDPLVCIGPVASDQIKNSIQHTAGEKRLTGFTAYKRPMH-
ITP-A	AQULA_010583-PA	MHRRSSTSLNTKGVWVCMALTLVFQLTQSTPTQRSRPLLSHHLTKRAFADQQCKGVYDKSIYARLDRICEDCYNLFREPEIHGLCKEECFTNDYFKACLDTLQLQDEIEQIQIWIKQLHGAEPGV-
ITP-B	New	MHRRSSTSLNTKGVWVCMALTLVFQLTQSTPTQRSRPLLSHHLTKRAFADQQCKGVYDKSIYARLDRICEDCYNLFREPEIHGLCKKNCFKTPNFQACIDAFNLGDDEKKNFYSLVKQVNRRRL-
Myosuppressin	AQULA_006412-PA, corrected	MHRYTILVASVGVLVALLTSSVAINVETTNLCPSDASPKMRQLCLLASLEQFLAENPPHSNAEPMDTQLYDRGTKRQDVDHVFLRFGRRLGL-
Natalisin	New	MVFKVIISAVIIVGSVCSRIHEPEQYLVDRPDSEKEAALNSQCMLSGCTKRALQDDVGPFWANRGKKDPSYRSEPLTAEEPHWVLVRRAEDDITPFRYNFEPFFVTRGKKDKKMQEDDKNIIQEIFAKMRIQNHHDSELFKNAE-
Neuroparsin	AQULA_006054-PA	MWGSSLLPLTFVFIILTFFYSTDARWVCNPCVTEDECEREPIEFCMWGEARDSCNRRVCAKGPGERCGGPLGILGQCGEGMMCKTDERCHGCSTQTFQCHP-
NPF	AQULA_003433-PA	MFTRKVIGLILVIELVIVSSQDLEHPPRPMRIRPETFIKKGVIKNYFDQLKTSQSQNAHSRYGKRFSESESTKVHQQFTPKKWQDIYEIIKHYEENQPTYY-
Orcokinin A	AQULA_008989-PA, corrected	MHSHMIFAAFLVLFEPFAALPTPEYGRRFPLGQNDDCGFNRDCRFSNKHLSEGLDSNGEFGMSKRLERFRITSRDDTYGKRRGAALDSLVAGGMFGKAKRNEYDYALKDEDIDKFQRNIRPLLNTMDLGGSFGRAIKRQVLDTLGSNAFGVQKRKINGITD-
Orcokinin B	AQULA_008980-PA	MHSHMIFAAFLVLFEPFAALPTPEYGRRFPLGQNDAMDINSFYRTLNELEEEHFNRKPLDPLGDGHLNGRTLDELGGGHLIGRTIDEIGGGHLNGRTLDELGGGHLIGRTLDELGGGHLNGRTLDELGGGHLNGRTVDELGGGHLNGRNAYYSDKEYILKPKFLKSYKNKYLNQNY-
NPLP1	AQULA_012655-PA	MLCFFPSKILFCCGILWLLFFDAIKSEDPESPLSTCEIERLLKPILSPPDDRTIQAQALRNRLINLIRQGLDEQIGNELDDKRSISALARWNDMPMKRNIQSLAREGYLRSNEDNEDDTDLSLKRSIQSLARLNQFPEYQTEPPKRSISSLARNGELFDGRRNLEDIIDELYEKRNIGSLARDFNFPTYGKRFIGSLARNGDLNGHFSGGKRNLASVVRNGKHSAATLARTNNLPEDYDEYKRNIASLARDGDKFVGKRNVAAMLRQDNYLNEQLRHQSEDYTHTEKPVATDEVNNESKRNLASIKAGYKPKYKRSAPFTDRNKREADYYDVPNEEYIQPVYQNQNNREYEELLNALYGMYPNNEKRFLGSLARSGWPTSLLKYKNPDKRHIGSLARLG…
PDF	AQULA_006136-PA	MRVQYMRQTFVEVMFVCVFLISCAMVSAFPTTLDDDRMLEREYMTPGAHQLASWLTYQLRKNNYLQQSQDLPVLHYRLSGSQGKRNSELTNSMMGIPRNMIDNGKK-
Periviscerokinin (Capa)	AQULA_001684-PA, corrected	MKRFMLYRFQFCFLIYLATVCCSEGENSRGPKRTKVSPYAGIIPFLRTGRSHSHFPYMEYEGLDEPIKRAKSGRTIMAFPRVGRSETIEWTQDGQLSGVQRKNDVGGNNGLWFGPRLGRLQKRHYDDLSPSVNAYSEYTPRLGRESEEVLQNIEGASDDDDVDLNKSI-
Proctolin	New	MSAQKILTITLFAIMFTFLMNTCFVEGRYLPTRSNTDRLDKLKELLKELLENQIEKEEYQQDGPPRWHPESKLFYKREVPNSN-
PTTH	AQULA_008106-PA	MNIWQPFKITKILLITICCFIRLGNGQKFDLSEWETDRNSEPTKELDTLLNKSLCSSTNFLESCEDNRDAFLYRLMLKKRKDRNTALTKAFTLNKLTKSIRTPPTLFSKGFSCSCVMEPYLQDLGIMYFPRHIPTVICKPGSCFGGPYQCRPKHYKIQVLKQKQFDDLDREETSSGIVPHSLKDTFISKTFTITVACECLP
Pyrokinin	AQULA_009567-PA, corrected	MGQSSLKCCAVIFVLNLLFAITTADQSNGDHRKVIGLQWYVNKKPNTVLSSHILRKKRNSNYDDAFTISSPLEKEQMEAFLKALQEPPWTLTFNEGKRHTVNFTPRLGRESSEEENEDWFPDSEVRKELMFQRSPPFAPRLGKRLNTYYFDPRLGKRDGRQKML-
RFLamide	AQULA_010632-PA	MNNVEKVAYIMAWTVLVLAAVVIQYAALIDASLQTFGFNPNLKKNLIENKENIVPYEENKLTDLMEDLKLQKLKHYLVEILMHPDQSIPLIYVEEYSNPNTEEDVGSSNYYNQFPELQRQLNTNGIPFKRSRYYRKYPWKRQNSREAYDAENRYMCQPSKEDVFRLLVALHEARQGNSRSLNFCNRRRAATAVFTNIRFLGRRK-
Relaxin	AQULA_007099-PA	MWLPVSTVAVLCVILDLTKATISKDNDLENDFRQRSKSDWQDAWHREKFTRCRDTLIQHLYWACEKDIYRLTRRSERNNLKPYKEENNSFKFPWISAMAAKQIIRSRRGGSSITSECCSSTGCTWEEYAEYCPTNKRHTVFVN-
Ryamide	AQULA_013697-PA	MNAKKIIVLAAYFLTALLTVAETRDYYATEKKAQDRPFMMSSRYGRAGGSTTSSNGPKHVIVAPRTDKFFLASRYGKRSSVLSSPPLAYLPDSLPFCGNDEDLSCAYTGFSNLYRCAQR-
SIFamide	New	MNTKFANIMAFIVLASLVVTFISMVDAAYRKPPFNGSIFGKRGLAAEYDNANKALSALCEIAFDTCQPWYSSQEK-
sNPF	Not found, receptor present
Sulfakinin	AQULA_010326-PA	MFMVKGRSRVLFILSALILFIIHNQNVNSATAAAIDGSHRQHRPIPRVSATIPLRFNKIRTETLSDLFDDDDLFDLSKRLVTDDYGHLRFGKRGEDFDDYGHLRFGRNGRDKELS-
Tachykinin	AQULA_004680-PA	MWKTALTISLILATLDNVCTTDQTKRRAPSGFTGVRGKKSIPETAYSDTSQIIADPSESVLNNVVDKRAPSGFMGMRGKKLFPDSETYNEDKRAPSGFMGMRGKKDNDLNNIVEDYEKRAPSGFMGMRGKKDFDNEYAEKRAPNGFMGMRGKKSYEDMVEEMKRAVMSGFFGMRGKKQPSRSSFFGMRGKKYPYEFRGKFVGVRGKKSSNEVGDYGYLNGHVDNEMEVPQLTNDFDLNQLLQYLNENNGDWSHDNANSYAGQEMV-
Trissin	New	MNKELIITILVLGVVWGAALSCISCGSECESACGTRHFKTCCFNYLRKRSLPPVLSPAMDPSLRLELWLANERNSLLQDDIDLPSLKGNRLADIKEI-
Vasopressin	AQULA_007671-PA	MTNKNIMIVTFLLILQLSLILSCLITNCPRGGKRNGKLNAETNIKQCVSCGPGRSGQCFGPNICCGPFGCLLGTPETTVCKRDGFFHELEPCIAGTMSCKRNTGRCATDGICCNQESCHADKLCASDDKLLRTPLDLYNLVSYQNSEYNSD-

## Sheet: Dendroctonus
Name		Protein
ACP	New	MAQHFCAFLIIASIFLLLISQCCSQVTFSRNWEGAGGKRSGHPVIPVPEIYFKIAGNSICQYLLSEIKQMTPCETRPEEAAPIFSTN-
Agatoxin-like	XP_019754340.1; XP_019771765.1	MKIAWLVLASCVLVLAHAAVPYFDDDQAYPASEDDYSENSIDRTLQQPAEKRKSSSIIYLFRRACIRRGGNCDHRANDCCYNSSCRCNLWGSNCRCQRMGIFQKWG
Agatoxin-like splice variant	ERL92847.1	MKIAWLVLASCVLVLAHAAVPYFDDDQAYPASEDDYSENSIDRTLQQPAEKRACIRRGGNCDHRANDCCYNSSCRCNLWGSNCRCQRMGIFQKWG
AKH	ENN81145.1	MIRQLAFFAALVFVSFCAAQVNFSPNWGKRALNNPSEDTENGCKESVDTLIYIYKLIQNEAQKLLECEKNSN-
Allatotropin	XP_019758395.1	MAVCFHHAALVFALFFTWLLAGRARPAPDPAPSRLQPQDRSLKPRFLIAAELPELFERPYRALDKGIRPRSTRVGDDLFIARGYGKRSGKAQQMPLMIPRGYGKRSQDNVDRLLCLITKCNGRLQVELDEMEEQPPQDAAAPDED-
Ast B (Mip)	XP_019755018.1	MFGLWPMLRMRICDIFLYSMLIAICLEAAVLADVANDVPMPPRKSLEENPQLENDYSKRGWKTDLPMWGKRGWSNLHSGWGKRDSDSDEELDGYPSGMEKRAWQRLQGGWGKRYIPTEEDMVIRQLAAALSEDNNENTIDYYPDQDFDSSHEVNKRNWRGFSDGWGKRSDKWDKFRGSWGKRQPAWNNLKGLWGKRSVSE
Ast C	XP_019760338.1, corrected	MQYEFPQVISRVFFAILIMSLVAVNAKPPHYQENTQGLNADQESTLNNVLDSGLRPWQLELFAQRMAELNQLSQMNNNLNGQEYGTFDRALRSGNEIKRQSRYRLCYFNPVSCFKK-
Ast CC	XP_019760349.1	MHMAIVLVAFHCLISTSPLKEVSAIPIKTSQLMEKRSAIPDRINEDYPEYPLGLRYDEYPMIVPKKRTALLVNRLMVALKDALEEEEREKNPTISSVFGSSGNLYSDDVRTMDLQRRGHQPSLSNGQNKPRLYWRCYFNAVTCF
Baratin (NVP-like)	XP_019760342.1	MAKWAFSSLLGAYLVAVSLALPSSLVQEIKNSEMKSNKVKRAQSDSNEPEENIGKMSYFTNRPTSAIKRGTNLKEADMGEWNRDQLYGGRDFSLDNIQSGLYDFPNLPMDDKTIAEYEKGYQYGTNKEKLDAALQNAILKSELYGDNYGPSIWPYEDRRRRKRETVSNKRNTLRYKRNVDLTPDEVLRLLQFYEKNQRELKNGEFYPVEDNNDETWFNEPMRYGSVDRPANNRFHQINSQPDYKPRWGAFDPATFKKKRLFY
Bursicon A	XP_019755391.1	MVVLENVCRLVGSALWNSTLVLIFIASMCMDPRLSAAPKISAEAASLTDECQVTPVIHVLQYPGCVPKPIPSFACTGRCASYIQVSGSKIWQMERSCMCCQESGEREASVSLFCPKAKPGERKFIKVTTKAPLDCMCRPCTGIEESAIIPQEIAGYTDEGPLSGHFMRSHVQ
Bursicon B	XP_019755392.1	MFTKGLLLIFAIFASYGYCVSELPDESCETLPSDIHITKEEFDELGRLQRTCNGEVAVNKCEGSCKSQVQPSVITPTGFLKECYCCRESYLRERIVTLTHCYDPDGLRLTGEGENSMDIKLREPSECKCYKCGDFSR
Calcitonin	XP_019759335.1	MNRIITLLAISVALSAAMSVPNVYHKTSNSLKQEQLAALINQLLREKQVYQEVKRECLRMGPLGCLNDPRKHLLTMYNPGKRCANFGDDGCLSGGVQGAGSDSDWLASGFTPGKRCANFGDEGCVTGGVIGAASDSDWIGGGFSPGKRCANLGDEGCANGGVPGAAADTDWIDGGYSPGKRCANLGDEGCVTGGVSGAGSDSDWISGGFSPGKRCANLGDEGCANAGVGGAGSDADWLSGDFNPGRR
CCAP	XP_019766469.1	MTALTLISVVLYSTAMILIIELDALFIPKRMDPVLSARERIILDPKKRPFCNAFTGCGRKRSNLPALFSDGQEMENSINSLLELSAEPSVEDLSRQIMSEAKLWEAIQEANLELKKHKNRPMLPSDFSDDVSMADRGAISTCALPPCYI
CCHamide 1	XP_019754371.1	MVKFVVVLAIFLSAECAAGSCLNYGHACWGAHGKRSDRSEPLSRLDNEATSNKEDAKVEWFLSKMISPLDLRYYRRANLLDASRNQPEIDELFSDPDGGDNIKSSANEWARFRELMRNNQLSAAAGSIEDGDKRSTNE
CCHamide 1 splice variant	New	MVKFVVVLAIFLSAECAAGRYEIKKSRGSCLNYGHACWGAHGKRSDRSEPLSRLDNEATSNKEDAKVEWFLSKMISPLDLRYYRRANLLDASRNQPEIDELFSDPDGGDNIKSSANEWARFRELMRNNQLSAAAGSIEDGDKRSTNE-
CCHamide 2	XP_019762420.1	MAIFKAILVFTLVLLSSLFITFEGVEGKRGCEYFGHSCYGGIGKRTYMAEASEESMPVEAQDAEIPADVFKGPRSQLPYASREFTQTALSPKQYEQMNKYIREWVRNYLRKEHELERK
CNMamide	XP_019756871.1	MNLVVLIIVFSIGNIRETFARSVVVSSAIGVQDSEAADARISQNDQKQISGNYISYLDNQAALLVDQIQQYKNKELSKEVQSRIEEFIMLKQQSNNQRQKRRPRLTPCLFKICNMGRKRQHHVLCTYKSD-
DH31 transcript 1	XP_019767476.1	MTMKYSSSSGNYGSLIMLALAALLVLELTTTFASAYPARYSAYYASIPLEEQLIERIKQAFIEDNDLENKNHIDQAISDLLELSKGAFDIWFQHYQEKLKLMLIENISDGDKKQSNAKRSQIAELRGSQVNRFTLDGTLKRTADFGSQRDHTGQREYALRYWTHLG-
DH31 transcript 2	XP_019757878.1	MTMKYSSSSGNYGSLIMLALAALLVLELTTTFASAYPARYSAYYASIPLEEQLIERIKQAFIEDNDLENKNHIDQAISDLLELSKGAFDIWFQHYQEKLKLMLIENISDGDKKQSNAKRSQIAELRGSQVNRFTLDGTLKRTADFGSQRDHTGQREYALRTITEKPELVPESNTMEPRVRKQSLVNCAEIMSKAQLDFGTRQSDAGSIENCLMTLRTELNHLGK-
DH31 transcript 3	XP_019767489.1	MTMKYSSSSGNYGSLIMLALAALLVLELTTTFASAYPARYSAYYASIPLEEQLIERIKQAFIEDNDLENSKRGIDLGLGRGFSGSQAAKHLMGLAAANFAGGPGRRRRSDGEA-
DH47 transcript 1	XP_019767382.1; XP_019767402.1	MRAPIYLVCAALVVAVRSEPNENYMGLESVNVAADPETINYLLPKLAAKYRLNSDWRGVSDPKFYVLTEMESNDIENQTPEQPRRIRNKRYNNYSPTLSVQAPIQALRNLYDRSNYQQRISQNRRLINQLNSS
DH47 transcript 2	XP_019767380.1; XP_019767381.1; XP_019767399.1; XP_019767400.1; XP_019767401.1	MRAPIYLVCAALVVAVRSEPNENYMGLESVNVAADPETINYLLPKLAAKYRLNSDWRGVSDPKFYVLTEMESNDIENQEPTAEEDLNLRTKRQSRIGRNAGGSLSIVNSLDVLRNRLLLEIARKKAKEGANRNRQLLMNFGKRAFIQRIPRAYFQRQI
Elevenin	XP_019770585.1	MALISSWTSRRTLYIKMFYATLLLMCLVAASTVESKVIDCSPLPECCRTFVFSPGCRGVAAKRNGPASIQRISHYQREPRLVSVDPDYGNDNLSNLAAIVKSLALANEDSSPNHFEKTSLEAQYDK-
EH	ENN80798.1	MAEYQRITLRILMVVVLAASCIDANLIGVCIRNCAQCKKMFGRYFEGQLCADACVKFKGKIIPDCEDFASIAPFLSKFDNY-
ETH	XP_019763477.1	MISVSFRLLIALFGMCLLAVASEESPKYFLTAAKSVPRIGRSANKHGNSDFEKFFMKASKSVPRIGRRNENPATIEQALWQNPLSREWHSLLKLKSLTKFIILGLNWNDIAYFYEYEPELFASGDLRKALESYLAADYNPAEDAVQGIPNSLNYEAKR
ETH variant	XP_019763558.1	MISVSFRLLIALFGMCLLAVASEESPKYFLTAAKSVPRIGRSANKHGNSDFEKFFMKASKSVPRIGRRNENPATIEQALWQNPLSRLNWNDIAYFYEYEPELFASGDLRKALESYLAADYNPAEDAVQGIPNSLNYEAKR
FMRFamide	XP_019753890.1	MGLSVILMALLLLQSALSLTDDSFEGYEIFGPDEEADMEPYMDRQSRGNDKFLRFGKAFWDYESGNEAPYSDKADQRPPRTGSLPDNPQQRSARDKSSFLRFGRSISEGSKKKRDKRQAAASADALKRHENYLRFGRTASSNFMRFGRNLGAQGGLSEEELIRPSLESRNRHLLDYLKSLLRQSDGRISHLN
GPA2	XP_019773177.1	MLAYYFLFLVLPFSYGTVLAPERDRDWHKPGCHKVGHTGKVNIRDCVSFDITTNACRGFCESWAIPSDPQNAQISQPVTSIGTCCNIMETEPIEVRVLCKEGIRTLVFKSAVSCACYHCKKD
GPB5	XP_019773175.1	MFFQLVFFLLYISTMIDTQSIIEAASFEEEVENSTLKCHKRLYNYSVSQVDKNGKKCWDILSVMACWGRCDSNEIVDFRFPYKKSVHPVCVHYGRNKAFVILRNCEEGALPSAARYEYYEAADCKCQQCSSLDTSCEGLRYRSQRSEPDRGFKRIIRGREVDIY
Hansolin	XP_019768224.1	MIWNQLLLVTLLQLIYVSTRSIESFETPHWLEQINDIIREADLIAEIKQLDGDRLPYYHNLRESDIRINEKRTFLSSLKSSSEKRALSMFARWGPVNTIGKDRNPIRSGYPPKTSDSISTQTRGRMLGQPLRWG-
Insulin 1	XP_019756969.1; XP_019757694.1	MVILTFYLTWNCTLISADEVTDLVKEKNLKYCGGVLADTLHTICKGNYPTHKPAFRHKKTHKKQDQMAYGRRRRRRGVYSDCCAHPCSIEQLSMYCAEPSTSTATIKPRIR
Insulin 2	XP_019757360.1	MKLAWCLAFLLVFYVTNTESQLSPRARRHCGDNLVSLLHSLCNGIFGSPSKKIVFDVMNFPRKYQEIENGNRLSEDSTDIGLSYFNKRIFPPFFSRTTRDPGVVDECCYKACTNEQLLQYCGK-
Insulin 3	New	MFCVISKFKHEITTNMIIRTFATTIALQIVLNLEVSDCQSMESNSPFRAPGTFCGPKLTEQLHDFCQFFYGPADVVPMDRKNRKVIADECCQVPCSILYIILNYCKEPKDEAIRKTFGEEEMKIYEDTKRNVANGSLDMLTLNKTLETVIPQASEDQHENVRKKKHVRKFRKKKKPCKCRRKIKHLAKKIPLKQVPDFLIGFADYHENEPIIIANSL
ITG	XP_019771238.1; XP_019771239.1	MKSLAALLAVFLVCHQVHAWGGLFNRFSPEMLANMGYGGHGGGMMRDGDDNFLEEYVNEAEEEGREPCYGKKCTSNEQCCPGLVCVDTETLVGSCLFAYGRRVGELCMKDSDCESGLVCAEADMGPNARVCRPPVRQDKQYSEPCHMSSECDISRGLCCQLQRRHRQAPRKVCSYFKDPLVCIGPVATDQIKNAIEHTAGEKRITGLAFKRPIMH-
ITP A	ERL89918.1	MSQRSSQLEQRGRGTRRAAVWCLAIALVVQSARAGSPWRRGSGPLLTHHLSKRSFFDIQCKGVYDKTIFAKLDRICEDCYNLFREPQVHSLCMKNCFTTAYFKGCLETLQLTDEMEQVKDWIKQIHGAPPDE-
ITP B	New	MSQRSSQLEQRGRGTRRAAVWCLAIALVVQSARAGSPWRRGSGPLLTHHLSKRSFFDIQCKGVYDKTIFAKLDRICEDCYNLFREPQVHSLCMSKCFTTEYFTGCVESLLKSDEMPSYRKMIEYLAK-
Myosuppressin	New	MQQSTVYFFFGMLVFVLLCSMTSATVISCPPNSIQQEINPKLSQLCFAIEQALQDSSPQNDAYTARLVDERNTNLNAKRQDVDHVFLRFGRRFGM-
Natalisin	XP_019765317.1, corrected	MFPFLSVLLFVVLSIVHCQDPRKRFVLDPAQLQKDDIVCNTKSCFKRSWTQEDMGPFWANRGKKDPKYLQEKLLVDEPFFICLRKDLRNEPFYNSRGKKPLYWNPRKNSIDDSDNDNGKSRRERRDFEKDVDFDPAFFAARGKKELEK-
Neuroparsin	ENN71996.1	MNPSTGIILVLCIALTLASSIDAMSITERWICTSCVTQQECDQDPPSVCIWGEARNNCGRRICAKGPGERCGGSLDILGICGEGMMCKSDERCHGCSMQTLECSHN-
NPF	ERL91745.1	MTNYQLIIVASLLAFCLCSPQKKSCIRPASGFKQLGEVQEYVRCLKEITGSPPYGKRSLPESSSFFQKLHPMVREYDPDYLEELLYQVLKAERDVQG-
NPLP1	XP_019771538.1	MGNLRLINLSVWCVLVGCALIDNKVKSDNSCDLDIPESLRILLDPQETDSIQVQALRRQLLRKLQLDCHNLELAELEDAKNYKSLASLAGWGNIPAEHKRNLEALARAGTWYKNPPEIDQSEDANYKRSMEVLLKNGPAPLMPESLENQKRGIESLARNGDFLRRQPFQSFLNSQDYKRNIASLARAYSFPVGSTAGFGKRSIGSIARNGNLPYFYGKRNIQSLARDGALGKRSADYMERPADKRNIQSIKAQQRNKRQADYFENELVYQMPADYEDILQDLAASQDAYPVEDKRFLGSVAKSGWFRPVSRSYSSWVSLPEKRHVAALARLGWLPTYRSVRRFNRSGRSYLRSNTEDIVCRSSQ
NPLP1 splice variant	XP_019771539.1	MGNLRLINLSVWCVLVGCALIDNKVKSDNSCDLDIPESLRILLDPQETDSIQVQALRRQLLRKLQLDCHNLELAELEDAKNYKSLASLAGWGNIPAEHKRNLEALARAGTWYKNPPEIDQSEDANYKRSMEVLLKNGPAPLMPESLENQKRGIESLARNGDFLRRQPFQSFLNSQDYKRNIASLARAYSFPVGSTAGFGKRSIGSIARNGNLPYFYGKRNIQSLARDGALGKRSADYMERPADKRNIQSIKAQQRNKRQADYFENELVYQMPADYEDILQDLAASQDAYPVEDKRFLGRIPQMGKPKTTAIPKSRRYH
Orcokinin A	ERL84397.1, corrected	MWSTAVVLVVLIVLAFSQALPKELYQYKIKNVEPMKSPKRQTSSLLLGGRFGRSCPPMAEGCVGKRAKPWEFAQLSDDEMSPDAAKDFNINEISRAFRIQSDGSREENGNHKISPFQRIFRYNPIEDKFQRMTDPDYSNFFLQ-
Orcokinin B	ENN76917.1	MWSTAVVLVVLIVLAFSQALPKELYQYKIKNVEPMKSPSYRLNTLHNYKGNLARSLDTIGGGGILSSRALHYYGRNPLASRRRLDSIGGGGILSARGLDSIGGGGLLRSIDDIGGGGILSARSMDGIGGGGILEARSMDGIGGGGILGARSMDGIGGGGILGARSMDGIGGGGILGARSMDGIGGGGILESRSMDDIGGGGILRSIDDIGDGGILEARDMDDIGGGGILDSRGLFDGGFFGYRNVDNIGGGGILTE-
PDF	XP_019771878.1	MLKTTLSSVLCLIVIANHFSNGFPTGNDEYRFIERDYASPGAHQLASWLAYQLRPKEFIPPMEVPVIPYRLPLHNGKRNSEVTNAMINSEETQKMYRDGRK
Periviscerokinin (Capa)	XP_019756451.1; XP_019763400.1	MKFFWFGIVLLAFCAICEVISDYTDSMLPLKDIRNRVHRTMRMNMRVGKRFGDSEYDEEAPQRRLRGIVRTGKRALNMAITPNTFTPLYTSSISEHPDIDSENLDFKRCLPQFLQNPRVGKNDKTWKFNSAGTLHKRSDPKATDMWFGPRIGRSNEEPYEDLPWAYVLVNGNRPINGAVFKSNEVEDQPRDDLPE
Periviscerokinin splice variant 1	XP_019756452.1; XP_019763409.1	MKFFWFGIVLLAFCAICEVISDYTDSMLPLKDIRNRVHRTMRMNMRVGKRFGDSEYDEEDFKRCLPQFLQNPRVGKNDKTWKFNSAGTLHKRSDPKATDMWFGPRIGRSNEEPYEDLPWAYVLVNGNRPINGAVFKSNEVEDQPRDDLPE
Periviscerokinin splice variant 2	New	MKFFWFGIVLLAFCAICEVISDYTDSMYFKRSLPQFLQNPRVGKNDKTWKFNSAGTLHKRSDPKATDMWFGPRIGRSNEEPYEDLPWAYVLVNGNRPINGAVFKSIEVEDQPRDDLPE-
Proctolin	XP_019763695.1	MTSHAVLLMATVVVLAALVSEYRVEARYLPTRSNGDRIDKLRELLKDLLESEIDKEESETQKWRPDIKYFVKRDVEPRSNEMKSH
PTTH	New	MTFRYRIAYLMLLAHLSKFKLFYVVACREDSRISNFDDNFPQTDCSNEVNSKCYRNYDTDLANLFNFAVDRRRSKNYKSKSKRISSTPFPCPCEVIFGLVDFGNSIYPRYAHSGICKPGTCGDRHLCQPKGYKITVLRRRDSKDELSEDFRLLKNPNLPKSLKENWVAYLYNIVIDCKCIPFEK
Pyrokinin-1	XP_019770936.1	MIRISVLNSFLLLIAVLYYATDSVDSFDPAGDHERKESSPMWFGPRIGRKKRNPKDNEIFINSPDQPTVNLLDMLRETPMVVLAFSEAFKQHNFVPRLGRESGESLNGYLENNADGDVDSLSSKQRHVNNFPPRLNRNTYNPYSPRLGRESDLPFK
Pyrokinin-2	XP_019753479.1	MGFSVTVICVAIFFLILRANPSASIEHGNNINGDPSETEINSRGSSLSQENYSPAWMDRKFGKQKINDLLRDKNKMVHILETLDEYLCSIFTGNDGMQKRDGHLYYTPRLGRNVEVVDNARDISLTDGSSFSTSRRSRRPHGSSYSPRLGRDESGIYL-
Relaxin	Not found, receptor also missing
RFLamide	Not found, almost certainly lost
Ryamide	XP_019768931.1, corrected	MLVRKVPVIFVFLVSIFITVVNADMESIKRIPSHSFKQMMRYGRSSANNEKINVNPRADLFYLGPRYGKRAGPTLAKLDTVYDSTFMPCTYTGVADLYRCDTSRSTMREDRRK
SIFamide	XP_019771182.1	MALKVFYTKLAIVLIASTILLMMSPANATFRKPPFNGSIFGKRSGSINTEYDPAGKALSAMCEIASEACSSWFPSQEK
sNPF	XP_019767920.1	MNINNAMKVFSLFVALMLFIASATSAPSYSGEYESSIRELIEMLIQREKENGLEDSRVGYHTVSRKAGRSPQLRLRFGKRMDSQFPVPAAYITGLNDITNDN
Sulfakinin	XP_019762103.1	MKNAITSYFLIIAICFFLILCQMNHIIAESSNGNVELPRNRPSGLLKYPYRLVQYRRLKPHAIINDFDEDDDDVFNLSKRQQTNSDDYGHLRFGKREEQFDDYGHMRFGRNGGERK
Tachykinin	XP_019770548.1; XP_019770550.1; XP_019770551.1	MKSIRPFTTWISISLLLSTCCLADEHHKRVPSGFTGVRGKKSIPDEAYSADLDNSNSIEQQTEYTPSSDTEAPASFNYIVEKRAPSGFFGMRGKKPWNFLQSSNYPEELYKRAPMGFVGMRGKKDSLEDDEVTWDEPEKRAQMGFFGMRGKKLWTDYQGEKRAPMGFVGMRGKKDFENPIGYYEDIKRAPSGFFGMRGKKHPSGFFGMRGKKYPYEFRGKFVGVRGKKSSEMAIPSYYYQDSTTDRLSDPDWNQLMLLLTGRNEFDRSH
Trissin	XP_019766470.1	MVTMNKELLVTVIILGVVWGEAETCFSCGSECQSACGTRHFRTCCFNYLKKRSSPEPLSASLDPSLRLELWLAKSRHPYFQQRIVENDAYDMENIPESRNENNNEEELLK
Vasopressin	XP_019760939.1	MTSRSSSKIAKMISQILMFILLSNILVSGCLITNCPRGGKRSGKYGLSTSNNIKQCIPCGPGGAGQCFGPSICCGPFGCLLGTPETIRCQREGMFHESEPCIAGNSNCRKNTGRCAMDGICCSQDACSMDKQCLMEEKKFIGDSLSTMDLLNILGYQNDGMGIGLEN

## Sheet: Coccinella
Name		Protein
ACP	not found, receptor also missing
Agatoxin-like	New	MKTAWLILGSLLVLTILELIPGSGAVPYDYDENYPPEDDYSDNAIDHLLRTAQKRSSLIYLFRRACIRRGGNCDHRPNDCCYNSSCRCNLWGSNCRCQRMGIFQKWGK-
Agatoxin-like splice variant	New	MKTAWLILGSLLVLTILELIPGSGAVPYDYDENYPPEDDYSDNAIDHLLRTAQKRACIRRGGNCDHRPNDCCYNSSCRCNLWGSNCRCQRMGIFQKWGK-
AKH	New	MHRLVFILVVFGIFGLCIAQLNFTPNWGKRSSSTTTDVDSCRTSMIDSMMVIYKMIENQAQKLIECEKGGN-
Allatotropin	New	MALHHVLLIFIIIVLWTNIASVQARRGEEMAREFRRGDDMKERRTRKFDEMILSTARGYGKRTNGQLRKDFLLEWIAMERMRDLGYPRYVMNNAELSPE-
Ast B (Mip)	New	MRYVFASASHKFLGAAVLAFYLQVNFAYTLPDDATILLKSEDDNLQTDTDMVKKNWDKNLKMWGKRAWSNLHGGWGIKRSIPEDSEQDIVIADKRSWENLRSGWGKRNDFMEDVLSQEPVMTRLETDYPDSDNLEYNEDEKRSWRQLNHGWGKRNKWSEFRGAWGKRRPDPAWNNLKGIWGKRNYNDNVMI-
Ast CC	New	MGLVAIAVHLFMVVLLFHQEVVGYVADKRSTATEKSTDDFMDYQLGVKYDEYPMIVPKKRTAMLVDRLMVALKEAIDEEEAQMGNAIIEEQPLTKSFVLSPDDVRTMDLQRRGHGSLPSEPKVRPYWRCYFNAVTCF-
Ast CCC	New	MNTDLVRIKSFLLLLIVVGAVAAKPSHFSDNQVTPDAGDRSDIMDPGLINAWRRYDFLMRRLAADYDNGNMANDNPLDRLFRNPEMKRQGRSYRQCYFNPISCFKK-
Baratin (NVP-like)	New	MGVQTRLLFLIFCSYGCSAIPSSMIDQIKAREMRPNKVKRVSIAAEEPEESLGIGNHYYGNPTAIKRGTEMKNEAADDESSDDNDWSPSEQAIYQNVDNDFQSTVYNDESSQSANDMDDYDKGLQYGNREKFDEAIENAVLKSEFYGNLEGDKKKRKKRNSRQYSYGNSAASDDLSPEEVLDLLTLYESERQKPEDTLSNLEQDNSIWLDVPVRPGAILPSTSNFGPAYHLDRSPSNFEKSRWSDTRNNKRFMVPKKRNDPTREIRYINGPTKHDYYFLSQLLNNRRETNVPVFHRYVL-
Bursicon A	New	MIIAAIIHLSCNILTKSIMFMIIGSMCIDPRYIQYEVSAASKTDLCEVTPVIHVLQYPGCVPKPIPSFACIGRCGSYLQVSGSKIWQMERSCMCCQESGEREASVSLFCPKAKPGERKFLKVTTKAPLNCMCRPCTSIEESAVIPQEIAGYADEGPLSDHFLKSQPQ-
Bursicon B	New	MALACTRIGLSFFLLYTIFTLSYCKPDMPEETCETIPAEIHLVKEEYDELGHLQRTCSGDVAVNKCEGSCRSQVQPSVITPTGFLKECYCCRESFMRERIITLNHCYDIDGVKLIDEGNSSLDVKLKEPAECKCYKCGDLGR-
Calcitonin	New	MRKQQFFLMLVLTIHLSQLIECRSYSAAILEEVLRRNSHQNLSPEDVHLFNELYNRLAMPVRKRCANMFDEGCSNIGIHGSGSDEDWIKVNSPGKR-
CCAP	New	MLPTKTIVFSTIIASVFIGEAYFYVLQKKVSDVFKGGVYTIEERLEDNMDPKKRPFCNAFTGCGRKRSNLPALTSDGEEIDDSISALLELNAEPAVENLSRQIMSEAKLWEAIQEANMELNRHRQKTKENISQKNKIQVAGTCALPPCYTI-
CCHamide 1	New	MSVACTVKLMVVLTFFLFAECAAGSCLSYGHSCWGAHGKRSEASSVPHLDSNRLLLARLLQPNENDKELKELDNAPTLLEIKQLLNEGGVESNPLKGLNDYDSAVDVLFDESLPSYEDISTRRFKSTSGRRIPSRILVSSHLSSLFN-
CCHamide 2	New	MGYSRVFPAVLFILLVLNVADSEGKRGCANFGHSCYGGMGKRAPKELMQFTDPRQNQGEIMIGSRFFNDKPYVKLKMNRLQYQQLSRILRQWIHSQTMPQNFEDDKNQI-
CNMamide	New	MIVLLGIILVSRVHCRSFIEGLSEAGVIPQINPTYIITSDSMDKINEEYDTYIDLKDNDAESNNFDFISEEERFFSNGRQFGRERDREWIQTYILVKTMRQRNKRYTSYLTLCHFKICNIGKKRRTRYIHGMQSEKGV-
DH31	New	MVTHSVAIMLLIVPGLLLRIQNAHAASLLPRSPEEDLISRDDPEYIIRVFRQFRTYYNNIPDDEDDSWTDSKRGLDLGLGRGYSGSLAAKQRMGLASANFAGGPGRRRRNGLEV*
DH47 transcript 1	New	MRWSIYLACAALVISIKADENSVDYYGSFLEPINIAAEQETLNNYLLPKVQPKYKPEWRRLGGTGLYLVTDDLNTDSERLAPYRPNLRKRYYESYIDDRNVRPSLSIKAPIDALRKAMLHKNWERNVQKNRELLQRL-
DH47 transcript 2	New	MRWSIYLACAALVISIKADENSVDYYGSFLEPINIAAEQETLNNYLLPKVQPKYKPEWRRLGGTGLYLVTDDLNTDSERLNPETRIKRAEFMRPRGSLSIVNSLDALRNKLVMEMARKKTQQNAERNRQFLQSFGKRSYAVHRNIDRFNNM-
EH	New	MLRKVILLVFICCMIVHLEAYNPVTKLSRPIGICIRNCAQCKKMYGPYFDGELCGDACIKFKGKIIPDCDDIASVAPFLTRLD-
Elevenin	Not found, receptor also missing
ETH	New	MFSTKVVIVFTITLCCVFNYICGQDTAMDDFFMKASKNIPRIGRSNSKSSKGSNDDFENFFLKASKSVPRIGRRYDTEFETMGKKIIPFSSLYYGAHDKSNPGLASLPLSELTKYSDDVNEEDIQDAYDILDAGRMKEIDRAKRTVN-
FMRFa	New	MYISALLVLVLTQYTWAYNDDNYPFSESYDPTLISAEDYADQEDIFEPAEKRANNIPRYEHRRSSNDPDPRPTRGAKMLRSDYFVRFGRSKQDFLRFGRDPNQQRFSRSRDYLRFGRSPPPPATENGRYKRDAVFDPEVKRNSNFLRFGRNSNFLRFGRNKDDPMQGVELTQEDLKMLGRLRQFYESPLWRLFVQLRLEGQERWKSDV-
GPA2	New	MLVSWFLINLLPILNAFLINTAMETDGWRKPGCHKVGHTRKISIPDCVEFKMTTNACRGYCESWAVPTHHKVNPAQPITSIGQCCNIMETEPVEARVLCVDGIRTLTFKSATSCSCYHCKKD-
GPB5	New	MQYLISWNICLFMITTSVVSQIDVDSLIPPEEDLECRERVYTFQVTQTDENGKQCWDALSTVACWGRCDSNEISDWRFPFKKSNHPVCIHYGRNRNVVTLRHCEEGALPEAARYEYLEAAGCKCQICSSSDTSCEGLRYRPQRSHPQSLGFQLI-
Hansolin	New	MWIFLAFIWSIVFVSSKPARSIDRHRWVENTAREEMLGPYYENKPEKYGIFLPESMQKSMSNVDLDDIIFQQPSQKRALTMFGRWGPINELGKERSSIRSTDRLHSSTGRKMGQPFRWG-
Insulin 1	New	MKILRLIWSVVIIFISVSHCQTDPLEMLRITKKKYCGDNLSKTLSTVCKGVYNTLTKKSDVIKKEGYWTPIFRSEYDEERFPFTRKSRAVSMMKFHQRRRKRGVFNECCEKACSHRELSSYCAH-
Insulin 2	New	MVLLMFQKSQLLVTVVVCAIFASRSSCSPYKHENRGLCGTRLVETMAMVCNYHYNAPMNKKSGEWLNWNLEDASDYTDDYSQNSLNGGVYRWFDNIDANSFIPIRHQRGIVEECCKKPCSISVLRSYCSK-
Insulin 3	New	MVLLIFQKSQLLVTVAVCAIFASRSSCSPYKHENRGLCGTRLVETMAMVCNYHYNAPMNKKSVNWNLEDASDHTDDYSQNSLNAGVFRWFDNIDAKRGIVDECCNKPCSFSDLPSFCL-
Insulin 4	New	MFQNCRVVFISAICLISATRSFSSTSNARLHRYCGTALKEKMDEVCFEGEGENSIDKEPIHWNQKNSLAAGIYPSLNDAVNFIPIRHQRGIIEECCINRCSTDTLKAYCSR-
Insulin 5	New, incomplete	PLQSLHGDSDYQHFCGTRLVFALSLICETYNTASEVYTDSTPRFGIVETCCKRPCSRKVLSSYCGTLKT-
ITG	New	MRSLISLLAICLVGQQTAHAWGGLFNRFSPEMLANMGYGGHGGFIQRAGEGDEGILEEYSSDVDEEPCYGKRCTANEHCCPGSVCVDVDGVVGSCLFAYGRRVGELCRRDTDCESGLVCAEAEPGTMTRVCRPPVHQEKQYSELCNMSSECDISRGLCCQLQRRHRQAPRKVCSYFKDPLVCIGPVATDQIKNSVQHTAGEKRLTGFSSFKRPLPMH-
ITP-A	New	MNYLSSKVSTTLLWVCMALVLFLSGSFGSPANRSSNLLSHHLAKRSFFDIQCKGVYDKSIFARLDRICEDCYNLFREPQVHSLCRRNCFTTDYFKGCLDTLQLSDELQQIQTWIKQLHGADPGV-
ITP-B	New	MNYLSSKVSTTLLWVCMALVLFLSGSFGSPANRSSNLLSHHLAKRSFFDIQCKGVYDKSIFARLDRICEDCYNLFREPQVHSLCRNRCFSTRIFKGCVDSLLLSEELPKFSKMIEYLGK-
Myosuppressin	New	MHLYITSALLWGVLSILMHSSSASVISCPPNNLPEAGVYLRQLCSAIKQAINDNSPPEEPYYFGGNSKRQDVDHVFLRFGRRLGFE-
Natalisin	New, incomplete	LEYATIDLLILIKLILFQAQDPRKRMVVSPYIADWPDENEILENDSVACTSHGCVKRSDADGPFWANRGKKEPKYLQSRLYAQEPKWVYLSDEHFGYNEPFFVTRGKKRLEFSRMNPWFLKELGQEKRTEASVDPFFAARGKKNSNDF-
Neuroparsin	New	MKYFSSLLLIITIVILSDYVQWSAACRWCQGEECNVAPPTACPFGEYINRCRRRACLKGPGEKCGGPTRNSFGDCATGLYCASEGRCYGCFLGNLDCYPPQPERKITQY-
NPF	New	MNWIYWRTAFLCFILGLIVSSVIAQEECDKPLQFTNKAMLDRYIRCLKAKAGIRYGKRTASSAITRSNWLISEKPSDNSYNHFYRMFPAYN-
Orcokinin A	New	MMINVTFTLLALLAVYTSCVPMFNRREEYLRELAAIVQPAKENTSLLKKRTYGSLSLGGSYGTSKRGDMSLLRLGSGFGRTSRGAIRTDDIEVVPRKFEEIPESYLRNRNNVPKKNSFSRIFVEPANVNELFDSDKFVSGSSNGRTSEYGSRTFPSEEFNQAD-
Orcokinin B	New	MMINVTFTLLALLAVYTSCVPMFNRREEYLRELAAIDQNDAEHSKNMKKDELLDSDNENGNGRIFVINLNNDLLLKKIIDDEEDAILHAISDGDIPRNDIVDELSVGVMTKKDSGSSNMDMLRKRALDSIGGGALLGKRALDSIGGGALLGKRALDRIGGGALLGKRALDSIGGGALLGKRSQEFLEKRALDSIGGGALLGKRALDSIGGGALLGKRSSQNSNMFLV-
NPLP-1	New	MVSGFRKPFAVVFLSVFIIMVQSDETCNMDFERTLEILFAPQEQPSPQIRSLRRYLISIFHNMVARAEEIEGWNTYVYPKRSLEALARAGYLHTLPDDEDNQTDSNDKRSLSALAKNGQFPLHQFRDEESYKRSSGPPNSGDISKEIQKMLDDLYNNIARDGNTKRNLASIARDGGFAGKRNAAALLKNDRYLSHMLNQVDSKRNIASLKASYKPRYKRELSNADDYEDEEYQNIQNVDGYEKLVEELLEGQRAQKRFLGSIAKSGWYDSPRSSSMVRSSPGKRHIGSLARLGWLPTIRNVRRFSRSGRSSSRSCREASSDGQNQDYFITDNAVPLDNKRFLPVPAMWKVPLQTFNY-
PDF	New	MWWLSVKEWRLSFICPLVLVILFGCTIAYPSPGEDYVLTEKEYSSPGAHQLASWLTAQRRPKEITVIKDLPVIPYRLPLQGKRNSEVTNAIIRSEETQRMYREGRK-
Periviscerokinin (Capa)	New	MLPTKTIVFSTIIASVFIGEAYFYVLQKKVSGAWKKATKMTVFPRVGRNSPKLYTVSDCNNRHATRDTSSGLWFGPRLGVHKRADYEMPLSYILVAMEHGLNTSLTLIRTSIPMVKMKNWITDLS-
Proctolin	New	MFAKRFGLLCLLAMALVLSFSDTSEARYLSTRASGDRIDKLRELLKELLETEIEKEDQGDAPPRWHPESKLFYKREAPQTKH-
PTTH	New	MKLHVSLIVLSFFHILFASDAWKESQENGIDYTLDNTENDYLEEFSDNNLFGERQLDKYSKSTRKNRNEMQQLAPNELKSKKTVFYQSSHNIHPCSCGMEYRLLDLGHLYFPRQIHSMICKEGSCGNLYRCIERYYKVRVLKKNPTEKSGRLSSILPGNLRQHWTPEIVDVVVGCECKP
Pyrokinin	New	MERFVWFNCVLLLLYTIDGSAVSLNDYELVEFHKPYHKRYYPSFYSWEGANIKDKAEPIEDEYVKYSDLDRKSFSSWLLRMNDAGRIFPNRINRESNENELSFTNERWLDIDLASRSPPFAPRLGRRNVSPFIPRLGRDDKLKFI-
Relaxin	New	MWLPLPTFAVLCVLMDVYESTQVDNELELIFKQRSHSDWREAWHREKYVRCRETLIKHLFWACENDIYRISRRRPEKRFNNIFDEDTKYPWIPEKRAKLFIRSRRGINRRTGSITSECCKSSGCTWEEYAEYCPTNKRYTSYV-
RFLamide	New	MNWIDTILVTLLAHLYLLINITPTYASSKDLFSEDPYSDGSNTSSDSANIEDYIQLLSSVLMKPWPSGLSPLVYIEKEFDQILRNEDAQMYSESSNLSEDKRSKYYRKFPLKRQNKYLRYDAENRYMCLPSKEEVFKLFVALHETQQGKRGKTVSFCNRKRPARAVFTNIRFLGK-
Ryamide	New	MFSNGLSVQMNVILLIIGILISFLSYNEAILTTRYGKKNINSGEIRPRSINNVPSFFVGPRYGKRMAWSPGENELSSPLPCTTFEDLSCDYTGISDYYRCYLRRDQDEEDNFSDSN-
SIFamide	New	MFSKSFITFFVLIVAFLVMTADATYRKPPFNGSIFGKRGTAIEYEASKALSAMCEIASEACQAWFPNQERK-
sNPF	New	MQFPVKMRYFFSISCIFLILAALANTAPAYGDIDNNIRDLLDALYQRDMLYDRFNGVHQVVRKAGRSPSLRLRFGRRSDPELSPGEAFLMAQQAEEN-
Sulfakinin	New	MAKVMTAIFFILSVYLLFIHQLHIVSSAIPSYSNRLEKLSLGKFKNRRINQRSDFLFNDFIDEEDLDMTNKRQIDDYGHMRFGKRGEDQFDDYGHMRFGRSF-
Tachykinin	New	MRFSSTATFTFSLMLCLARSEDHHKRAPSGFTGVRGKKSIVEDPKGAIFFEDESDDEDGGGRGEGQQVAIPEVPYQFAGRPEGDVSKRAPSMGFVGMRGKKPWAMDSGFYEEDRMPKRAPNGFFGMRGKKDDDADLTYDMEKRVHSGFFGMRGKKDEDPSEPYSFYMSEKRAPSMGFVGMRGRKSYDDTPDEFEKRAPSGFFGMRGKKQWGQFALRGKKIPYQFRGKFVGVRGKKTMSNNGNFETEPNYNSDMNTLLMQLLEDEDLH-
Trissin	New	MKNKSIIVVFFVFSLLLTSEACKSCGSECESSCGTRRFRVCCFSFMRKRSDLPNLPQRRFIWRLPTMEDTFTKNSQMDNY-
Vasopressin	New	MFRNIFVFAVLISVYALVVDACLITNCPRGGKRGGKIGRMEVRPCVSCGPGRTGQCFGPGICCGPFGCLIGTPESIVCQREGYFHESEPCIAGNSSCRRNTGRCAAEGICCNQDSCHIDSSCGGEEKTRNPSAENLFPLDAYNLLSY-

## Sheet: Harmonia
Name		Protein
ACP	Not found, receptor also missing
Agatoxin-like	New	MFFKVIALLFILGICTACRREPSVYHSKADKSPGDNGVQIKISENPKSYIPGKLYAHENYPPEDEYSDNAIDHLLRTAQKRSSLIYLFRRACIRRGGNCDHRPNDCCYNSSCRCNLWGSNCRCQRMGIFQKWGK-
Agatoxin-like splice variant	New	MFFKVIALLFILGICTACRREPSVYHSKADKSPGDNGVQIKISENPKSYIPGKLYAHENYPPEDEYSDNAIDHLLRTAQKRACIRRGGNCDHRPNDCCYNSSCRCNLWGSNCRCQRMGIFQKWGK-
AKH 1	New	MNRLVFVLIVFSIFGMCVSQINYSTGWGKRSSTSQDMDDCKTSMVDSIMVLYKMIQNEAQKLIDCEKARN-
AKH 2	New	MNRFVFVIVAFSIFGICVSQLNFTPYWLIPEEKLIPRQKPMPNSWIQPNAWTNQPWPKRYSNSQDMDHCKIPMIDSMMVVYEMIQKEAEKLIDCEKAKN-
Allatotropin	New	MALHHVLLVFIIIVWTNVASVQARRDEEMAREFRRGEDMKERRTRKFDEMVLSTARGYGKRTNGQLRKDFLLEWIAMERMRDLGYPRFVMNNADLTPE-
Ast B (Mip)	New	MRHFFASISHKLLGAALFAFYLQASFAYTLPEEEAVDDNLKQMDSDMMKRNWNKNLKMWGKRAWSNLHGGWGVKRSISDDFGQDDLVTEKRAWENFRNGWGKRRVPLEDLTPQELSLLENELQYTDFDNLEENDDEKRSWNQLNNGWGKRNKWSEFRGSWGKRSPSPAWNNLKGIWGKRSYSEKAVL
Ast CC	New	MSQFGVVVQLLVVVLLFRQEVVGYVVDKRSSAPEKTSDDFMDYQLGVKYDEYPMIVPKKRTAMLVDRLMVALKEAIDEEEAQMANTIVEEPPLAKSYVLSPDEIRTMDLQRRGHGGLPSEPKVRPYWRCYFNAVTCF-
Ast CCC	New	MSSDLVRLTSFLLLCLLVASIAAKPSHFPDNQVTPDGDRSDMIDPGLLNAWRRYDLMMRRLTADYDNANMANENPLERMFRNPEMKRQGRSYRQCYFNPISCFKK-
Baratin (NVP-like)	New	MGLQSRLLILIFCLYDASAIPSSMIEEIKARELRPTKVKRVSMIAEGPEESMKIGNHYYGDPTAIKRGTEMKNEVPEDESSSDTDWVQSQQGIYQDVDNDFQSTSYNDESSQSAKSVDDYDKGFQYGENREKFDEAIENAVLKSEFYGNLDNDKKKRKKRSSRLNGYGNSIASDDLSPEEVLELLNLYEGERQKPEMDIGNFDQDHAVWLDVPVRPGPVVPNTSNLGPSYSLDRSPLDYERSKWLENKNKRFMVAKKKNDPTREIRYLTGPAKHDYYFLSQLLNNRREANVPVFHRYVL-
Bursicon A	New, missing first exon	NIFCKAIMFLLIGSMCIDPRYIKYEVAAASKTDLCEVTPVIHVLQYPGCVPKPIPSFACIGRCGSYIQVSGSKIWQMERSCMCCQESGEREASVSLFCPKAKPGERKFIKVTTKAPLSCMCRPCTSIEESAVIPQEIAGYADEGPLSDHFLKSTPQ-
Bursicon B	New	MAVVRFDIFLLFAILCVGFGKEMPEETCETIPNELHLVKEEYDELGHLQRTCSGDVAVNKCEGSCRSQVQPSVITPTGFLKECYCCRESFMRERIITLNHCYDIDGVKLVEEGTSSLDVKLKEPAECKCFKCGDLGR-
Calcitonin	New	MKFLFALIMTTIYLFLLVESRSFSSLSFEEAVGRNSHPKLSREDIELFNELYRRLSLPVRKRCANMFDEGCSNIGIHGSGSDEDWLKDNSPGKR-
CCAP	New	MLPTKSIVFSTIIVSVFISHAQLYVMQKKGGVYTIEERVDDNMNTEKRPFCNAFTGCGRKRSNLPALTSDGEEIDDSISALLELNAEPAVENLSRQIMSEAKLWEAIQEANMELNRHRQNSQGNQQQKPGIQGAGTCAIPPCYI-
CCHamide 1	New	MTVVCTVKLTVLLTFFLFAECAAGSCLSYGHSCWGAHGKRNGGAAMNPQYQSNRLLLSRLMQPNSMNDKELDNTPTMLEIKQLLNEGEVESNPLKGMNDYDSAVDVLFDESLPSYEDVPVRQFKTTNGRRIPSRLFKRSTKTT-
CCHamide 2	New	MGCCWYNLLAFLFIFLVLNFGVSEGKRGCANFGHSCYGGMGKRGHKELLPLLDPTQEQGEILIGSRFISDKPYVKLKLNPLQYQQLSRFFKQWISSRSSQHYEDGQNEI-
CNMamide	New	MIVLLGIILVLRVDCRSFIQGYPRVHPGYIIRSDSIGKIKEEYDAYIDLKDNEDDSNEYDILSEEERFISNGHQFGTDRDRELIQTYILVKTLRQRNKRYSSYLTLCHFKICNMGKKRRTRFVHGMESSRENRI-
DH31	New	MVLNSMSFLVFIIPGLLLRIDNVNSASILNSLPEEKIFARENPEYLLRMYPRLRSTYNIVPDEDDDSWTDSKRGLDLGLGRGYSGSLAAKQRIGWAAANFAGGPGRRRRNGYEA-
DH47 transcript 1	New	MHWPVYLAFAVLVIATKAEDNSADYYGSFLEPINIAPEQETLNNYLLPKIQPKYKPDWRRLGDPSVYLMSDDLNSDSERLEPYRSNIHKRYYESYVDDRNVRPSLSIKAPIDALRKAMMYKNWEKNVQRNRELLQRL-
DH47 transcript 2	New	MHWPVYLAFAVLVIATKAEDNSADYYGSFLEPINIAPEQETLNNYLLPKIQPKYKPDWRRLGDPSVYLMSDDLNSDSERLRDVPSETRIKRAEFLRPRGSLSIVNSLDALRNKLVMEIARKKTKQNAERNRQFLQSFGKRSYPVHRRSMDRFNNM-
EH	New	MLRITVLFVFVCCMFVHLEAYKTGSRNTKPIGICIRNCAICKKMYGPYFDGELCGDACIKFKGKIIPDCDDISSVAPFLNKLD-
Elevenin	Not found, receptor also missing
ETH	New	MFSLKVVVLFAITVCCVLSFVVGQDSAMDDFFMKASKNIPRIGRSNSKSSKGSNDDFENFFLKASKSVPRIGRRDRPEIERPVADYSNSDSDKAYSGLVLPLSELSKYNNFLTMEEIMNAYSNALEASAMKEKDRAKRGVN-
FMRFa	New	MYISGLLVLVLTQYTWAYNDDNYPFSDNYDPNIIPFEDYTDQEDIFEPAEKRSESLGRYEQRRSSNDPDPRPTRGAKMLRSDYFVRFGRSKQDFLRFGRDPPHQRLSRSRDYLRFGRSLPTPGEHERSKREATFEPDTKRNSNFLRFGRNSNFLRFGRTKEDHSQHLELTQEDLKLLSQLRQFYESPLSRLFAQLEFQGQRRCESDV-
GPA2	New	MLISWFLLNLLPLLNAFLINTAMETDGWKKPGCHKVGHTRKISIPDCVEFKMTTNACRGYCESWAIPSHQKNNPAQPITSIGQCCNIMETENVEARVLCADGIRTLTFKSAISCACYHCKKD-
GPB5	New	MKYLISWNICFFIISTSVDCQSIIDVESLIPPEEPESLECRERIYTFQVTQTDINGKQCWDALSTIACWGRCDSNEISDWRFPYKKSNHPVCIHYGRNRNVVTLRHCEEGALPEAAHYEYLEAAGCKCQICSSSDTSCEGLRYRPQRSHPQSLGFQLS-
Hansolin	New	MVSMWILLLLFWSIVFVSSKPTRPVDRQRWVENKAREEMLNSYLQNKQDSYEIFLPESMQKSYSNADLDDIIFQQPSQKRALTMFGRWGPINELGKERSSIRSTDRIHSSSGRKMGQPFRWG-
Insulin 1	New	MNFLRLIFSIVIMFISASYCQTDMLKYTKRKYCGDNLSKTLSIVCKGNYNTLTKKSDVIEKKGYWSPIFNPEYEETRFPFTRKSRAVSMMKFYQRRRKRGVFNECCEKACSHRELSYYCGH
Insulin 2	New	MISQLFIMLAASSIFISYSSGSPFYKHENRGLCGSRLVDTLAIVCNYHYNSPVSKKSVKWNLEEASDYSDDYNTNALTAPGYHWLDNDLNFFIPIRHQRGIVEECCKKPCSLSELKSYCSAVL-
Insulin 3	New	MISQLFFALAISSVLVSESSCAAYEHGSMRVCGSRLVTIMSLVCDDLNNSQGNKRSVNWSPEASFQYPDFRSNALSAAGYHWMDSDVNSFIPMRHQRGIIEACCDKACSIDKLRSFCPIY
Insulin 4	New	MKNLAVILLIVLGLNSINKTRSSNIHSRMQYFCGTRLVVALSLICETYNNPSEVEEDYSQRKGIIETCCQRPCSRSVLASYCGSLKE-
Insulin 5	New, incomplete	SLQPKNAPSRPNLSPALLKYCVISKAFFKTPCTINYFPSGNDPQKGQDVTEYEKIVPLCCKRGCSKKILLQFCVLDVDELQ-
ITG	New	MKSLITLLALCLVGQQTAYAWGGLFNRFSPEMLANMGYGGHGGYMQRSGEGDEGILEEYTNDVEDEPCYGKRCTANEHCCPGSVCVDVDGVGSCLFAYGRRVGELCRRDTDCESGLVCAEAEPGTMTRVCRPPVHQEKQYSELCNMSSECDISRGLCCQLQRRHRQAPRKVCSYFKDPLVCIGPVATDQIKNSIQHTAGEKRLTGFTSFKRPLPMH-
ITP-A	New	MNYLSSKVSTTLLWVCMAFIFFFGSSLGNPTNRSSGLLSHHLAKRSFFDIQCKGVYDKSIFARLDRICEDCYNLFREPQVHSLCRKNCFTTDYFKGCLDTLQLSDELQQIQTWIKQLHGADPGV-
ITP-B	New	MNYLSSKVSTTLLWVCMAFIFFFGSSLGNPTNRSSGLLSHHLAKRSFFDIQCKGVYDKSIFARLDRICEDCYNLFREPQVHSLCRNRCFSTRIFKGCVDSLLLSEELPKFSKMIEYLGK-
Myosuppressin	New	MHLNFVAIFFFGVLATSMLSTSASVVSCPPNSLPEAGIYLRHLCSVIKQAINDNAPPEEQFYFGGNSKRQDVDHVFLRFGRRHGFE-
Natalisin	New	MNILPKLILFLGLVRSFQALDPRKRISVSPFVLDWPEESDNFEKEAIGCTSGGCTKRSDPDGPFWANRGKKDPSYLQNKLYAQEPTWVYLSDEHYGYNEPFFVTRGKKRFDLMKKNQWLLKEVGQDKRTEGAPDPFFATRGKKNDY-
Neuroparsin	New	MRFFPSILLIVAIFILSDYVRWSTACTWCQGEECNAPPPQYPCPYGEYTNRCRRRECLKGPGEKCGGPIRNSFGDCATGLFCSSEGRCYGCFLGNLECYPPQPNKNVNQY-
NPF	New	MNWIYWRMTLLCFILSLIVSSVISQEECDKPLQFKTRAMLDRYIRCLKAKAGPRYGKRTASTAITRSNWLISEKPSDTSYNHFYRMFQAYDN-
Orcokinin A	New	MMIHVTFTLLALMVVFSSGVPMFNRKEEYLRELAAIVQPAKDNTLLKKRTYGSLSLGGSYGTSKRGDLSLLRLGSGFGRISRGGDIRNDDLEVVPRHYEAMIPETYSRNKNIIPHIFVESGNLDDLFESDKFLSGSGNRRASEYSSKTFPSEDFNQAD-
Orcokinin B	New	MMIHVTFTLLALMVVFSSGVPMFNRKEEYLRELAAIDEGQREKHDSRVFIITIDNDDILRTLLKEDILLHRFLEEESDLNGFVDKRTEPSSGDMLRKRALDSIGGGALLGKRSSDGEENLRKRALDSIGGGALLGKRSLDSIGGGALLGKRALDSIGGGALLGKRALDSIGGGALLGKRALDSIGGGALLGKRSLDSIGGGALLGKRALDSIGGGALLGKRALDSIGGGALLGKRALDSIGGGALLGKRDPDSNERVALSEKRALDSINGEEKRSLDGIGGGALIGKRALDSIGGGALLGKRASHSRFGGHSRVYPEIDERELLFIE-
NPLP-1	New	MVSRFPLKLLLVFLSVYVCMVQSDEPCNLDFERTLQTLFAPQEQPSPQIRSLRRYFISILHSMVARAEEAEGWNTYVYPKRSLEALARAGYLHTLPDEEDNQTDSNDKRSLSALAKNGQLPVHRLRDEESFKRSGTPVSTNDINKEMQKMLDDLYNNLAQVETTKRNIASIARDGGFLGKRNVAALLKNDRYLSNMLNGKRNIASVKASYKPRYKREMNDLDYYEDEDYQNLQNIDRYEKLVEEILEGQQQPQKRFLGSIARNGWYNSPRSSSIRSTSNEGKRHIGSLARLGWLPTIRNVRRFSRSGRSSSGRCREASSDGQDEDYFLTDNTVDNKRFLPVPAMWKVPLQTFNY-
PDF	New	MRSFLLKENRIAMTCLLVLVVISSSALAYPSPGEDYILTEKEYSSPGAHQLASWLTAQRRPKEITVIKDLPVIPYRLPIQGKRNSEVTNAIIRSEETQRMYREGRK-
Periviscerokinin (Capa)	New	MKVFVLLGVFLIVMVLVHSFDEIGIGHPASFAFSFLPQHDIIPMPQQQTEYSQDLPQPGERSRSRGFFPQVRVGRSGYFHNPSTSKKAAKMTVFPRVGRNSPTVYAENDCDDRHATRDTTSGLWFGPRLGVHKRDKYELPLSYVLLNGAQGTRMEYSPFPDRDFESDDGSEKLDFESYN
Periviscerokinin spice variant	New	MKVFVLLGVLLIVMVLVHSFDDLPQPGERSRSRGFFPQVRVGRSGYFHNPSTSKKAAKMTVFPRVGRNSPTVYAENDCDDRHATRDTTSGLWFGPRLGVHKRDKYELPLSYVLLNGAQGTRMEYSPFPDMDFESDDGSEKLDFESYN-
Proctolin	New	MFTKHFSLFCLLVVVSMLAFSDTSEARYLSTRGSADRIDKLKELLKELLETEIEKEDQGDAPPRWHPESKLFYKREVAETKH-
PTTH	New	MKLHASLLVISLFHILFALDSWKESQENGGDYSFDNGENDNLEEFSGNDIFGESQMSNYAKSVRNNRNEIQKLIPNEMKSKKTAFYQSSHNITPCSCGMEYKVLDLGHLYFPRYIHSMICKDGTCRNPYRCSERYYKVRVLKKNPHERSGRPSSMLPANLRQYWTSETIDVVVGCECIP
Pyrokinin	New	MNRFIWFNCILLLFNTFDGSAVSLNDYELVEFRKPHHKKHYPAFYSWEGSTMKEKREPIDDEYLKFPDLDRKSFSSWLLRMNDAGRIFPSRINRESNDNELSFTNERWLDIDLASRSPPFAPRLGRRNVSPFIPRLGRDDKLTFI-
Relaxin	New	MLVPFLTLAVVFCVLLNVYECTQVDNELELIFKQRSHSDWREAWHREKYVRCRETLIKHLFWACENDIYRINRRRPAKRSDNIFDEDVKYPWIPEKKAKIFLRSRRGMNRRTGSITSECCKSSGCTWEEYAEYCPTNKRYTSYV-
RFLamide	New	MNCMEKLLITLLAQLYLKNIPPTYALLQSSIDPYENNSSTNDVSLENYIQFLSSILMKSWPSGISPLLYVEKDVEQILRNGEQLVYTESSSTLSEDKRSKYYRKFPLKRQKYSRYDAENRYLCLPSKDEVFNLLVALHKTRQGKRGQRVNFCNRKRLAGAVFTNLRFLGK-
Ryamide	New	MNILLSIIGVSIFLLDTKEALLTTRYGKKNINTDDIRPRSVKNIPSFFVGPRYGKRMTWSTREDQLPSPHPCTTYGDLSCDYTGYSNYYRCSLRRDREGEEEDFADSY-
SIFamide	New	MFSKTTTFFFIIFIVFMAMNVESTYRKPPFNGSIFGKRGAAVEYEATKALSAMCEIASEACQAWFPIQEKK-
sNPF	New	MCSQLKMKYICSIACIFFILAALANSAPAYGDMNNNIRELLDALYQRDMLYDRFNGIHQVERKAGRSPSLRLRFGRRSDPELSPGVAFLMAQQPDDN-
Sulfakinin	New	MAKIMTGIFCILSIYLLLIHQIQIVASTIPSRKLFGRFDRLHLGEISNRKVHPKSDFIFNDFIDDEDLETNNKRQVDDYGHMRFGKRGEDQFDDYGHLRFGRSF-
Tachykinin	New	MRISSTATFTFSLILCLARSEDHHKRAPSGFTGVRGKKSIVENAKNAIFFEEDSDEDDATKVATNQAPLPVASLQYPSGLVGDIDKRAPSMGFVGMRGKKPWSLDPRFYVEDSDRLPKRAPNGFFGMRGKKGDDSDSAYDMEKRMSSGFFGMRGKKDDDLSEASLYMSGKRAPSMGFVGMRGKKRWGPFELRGKKIPYQFRGKFVGVRGKKTSYDSGNVETEPYLDSDMNRLLMQLLEDEEMRRTEADEV
Trissin	New	MKVCVTSIWQFLYLGVSSLLTMEACKACGSECESSCGTRRFRICCFSFMKKRNVPLIPKFKRRSFFWQTPMLEVDFKN-
Vasopressin	New	MFNNIFFFAILVAVYVLVGEACLITNCPRGGKRSGKIAARADVRPCVSCGPGRSGQCFGPGICCGPFGCLIGTPESIVCQREGYFHETEPCIAGSSPCRRNTGRCAAEGVCCNQDSCHVDSSCSGEEKNRNTPTENLFPLDVYNLFSY-

## Sheet: Hycleus
Name		Protein
ACP	Hpha000613, corrected	MAPNIKLFAITVMLVTWMVYYNGIVHGQVTFSRDWNPGKRVVEHPEFRNALKSASTICHLLINQIRQTAACENRDEMDVTTVFTGTR-
Agatoxin-like	Hpha011502	MKYTWLILASCIVLVFVELLPTAKAGPYLDDDDVLPPSEDDYNENAIDRLLQSAQKRACIRRGGNCDHRPNDCCYNSSCRCNLWGSNCRCQRMGLFQKWG
AKH 1	Hpha011788, corrected	MKYHITILLFSLIVLFGICSAQLNFSPNWGPGKRSINGNNGETAEHCKESIDTIMLIYKIVQNEAQKLIECGKTSG-
AKH 2	New	MYRTLIAILLIASISMCYGQLNFSPNWGKRTGPLQGDNENCKESVETIMLIYKIIQNEAQKLADCGKFPN-
Allatotropin	Hpha001565, corrected	MAFQHAVIFFTLILIWLVLINAQQSPSARREIRYPHVRSPQMRPTRGLDLKYFNDMDLGTARGYGKRAATNSPLVNNFLLEWIAFETRLRNLGIPREIFNADDVLPE-
Ast B (Mip)	Hpha011034, corrected	MRDATIHSTTTKTASSTRFLCVIFLIYYMEIGLVAALSDEIPLQSNNDNPQVDDEMSKRDWNKDLHIWGKRGWNNLHGGWGLKRSIPATTWNEQATTPDKRAWQNFQNGWGKRFLPNDDEYAASRQLSALLDLDNVNQLYSSEYGPDFDLYNDDEKRNWGQFHGGWGKRSKWEKFRGSWGKREPAWSNLKGIWGKRSNPDQIAQ-
Ast CC	Hpha003414, corrected	MLSRIIVVILEAVIVAVLFADGLLVEKRSAASDRTAEEYPDYQLGVKYDEYPMVVPKKKTALLVDRLMMALQQAIEEDEMRTSNRIDTPAAYNLSPEEVRKMDLQRRGHGGLGNQNNKGRIYWRCYFNAVACF-
Ast CCC	Hpha002729, corrected	MSQPNNLGPVVVFLVALLASTKARPSHFADNQLLPETDTNLLETNFKPWHLELLAQRLSEMNLPAAQQMNNINNNIDDYGWERALRERGIRSPESKRQSRYRQCYFNPISCFKK-
Baratin (NVP-like)	Hpha002091	MEVIWLCFKWIVWTAYLTTVLAIPGSLVDEIKANELEANNKVKRAHSIVEETVKDVPYYGKPTAIKRGTNQLPLIILSPLSDWEHEQQTFYENPENLANIQSSLYNSDNFDDKTIAEYEKGYHYGTNKEKLDEALENAVLKSELYGEPGAINQYRYYGNDDKKRRRRRRDVQKSSRTNRLKRDTDLTPEEILSILTLYENEHQNRPWRLDDFDKSNEQDDETWLDGPVYPQTNGNDIGPGYMFDDKRRWGNLVDNERKKRFMVAKRRDDPARNNFYTLTQLLSNQREPNVPVYHRLVL-
Bursicon A	Hpha003570, corrected	MNSPTRCLFQNLWKIVLLLIINGTCIDPRLNKVSAASSTDECQVTPVIHVLQYPGCVPKPIPSFACTGRCASYIQVSGSKIWQMERSCMCCQESGEREASVSLFCPKAKPGERKFIKVTTKAPLECMCRPCTGVEESAIIPQEIAGYADEGPLSNHFLKSHSQ-
Bursicon B	New	MYNYSVFFLILYCTYVSSLSDLSEETCETLPSDVNLIKEEYDELGRLQRTCNGEIAVNKCEGSCKSQVQPSVITPTGFLKECYCCRESFLRERIITLSHCYDPDGVRLTAAGVNSMDVKLREPAECKCYKCGDFSR-
Calcitonin 1	Hpha011847, corrected	MKAIFIIVLVFLSLANCYYLAPHANRPVKVVPLRNLNDLLYRLNGLALRRCANLFDESCANGGMSGAGADDDWLNGNTNPGKKRCANLFDESCSNGDINGAGSDDDWLNGDTNPGRR-
Calcitonin 2	New	MKFVKILLILLLTSTYAIDIHQSNRKSLKLLKKLINSENYGFLGRLKRRHCANLYDESCINVHLPLAKIDEDWLRKGFNPGK-
CCAP	Hpha006343	MTAFRYLIIFVILAVVIEIDAVFLPRRLDFNLKDKIVSPKKRPFCNAFTGCGRKRSNLPALTDQGEVIEDSIGSLLELSAEPAIEDLSRQIMSEAKLWETIQEANLELNRRKQQSSVENSDEDVVPAKSATATCALPPCYI-
CCHamide 1	Hpha009609, corrected	MDEVLSTLIMEPMLTVVLVFFCFAECAAGSCLSYGHACWGAHGKRNGGSNQDLTGLNQNLDGTKWFLARLLQQQQQHGRTISGRNVAAEVAALNRRQLLNNDAEMVVDPLRFIQEDLRNNQEVIGDNDNDGDNNMDLFDDYNISSNKKLKASKIFDNRSDRML-
CCHamide 2	Hpha012724	MNCCSPVGVVVMITTVLIFVFQPDLVEAKRGCATFGHSCYGGMGKRASEFLDNNEELLQDVQQNEDSVEDPAFVFTGPRSEFKPRRLTPQQYEHMSRIIRQWIQSYRRAHELQQNNNI-
CNMamide	Hpha003442	MRITLVILILVICGSLFNNITTALPTIFNTLPKTNNELYLSVSDKYSDNSNRLDKMSARRRQVTLHQPKFLQHALKPKKLDEETAYLVVNRMQRDKRYISYLQLCHFKICNMGRKRSARYFHMIRKLDDNES-
DH31 transcript 1	New	MKPSMNNNNNGRAFFIFFIIGMVLFEATTTTFAAPHSSSYPGYYSPLSMEGQNPEYLLQTIARLRQALIADDDLENRVLYQTKRARPDLGMDRGFSGRLQNSQLVAKYYGDLRG-
DH31 transcript 2	New	MKPSMNNNNNGRAFFIFFIIGMVLFEATTTTFAAPHSSSYPGYYSPLSMEGQNPEYLLQTIARLRQALIADDDLENNNVNKSKRYLQLSFGLDRGSSGNFENFTRCLQLIASSPYGPGRRKRNELYNKCCGKHTC-
DH31 transcript 3	Hpha001050, corrected	MKPSMNNNNNGRAFFIFFIIGMVLFEATTTTFAAPHSSSYPGYYSPLSMEGQNPEYLLQTIARLRQALIADDDLENSKRGLDLGLGRGFSGSQAAKHLMGLAAANFAGGPGRRRRSDEDA-
DH47 transcript 1	New	MRVPLYYLLWAILIVTVKTNGETSNYYGGRFLEPIDVAADQETVSYLLPKLTAKYRPNSDWSGVTDPRFYVLTEMESNDIDHQVGRNVQRRSPTISIAAPIDVLRKTWQQEHARKQMERNREFLSRLT
EH1	Hpha003202, corrected	MVNTTRTSLIICLLLINNYLILAGANPIGVCIRNCAQCKKMFGPYFEGQLCADACVKFKGKIIPDCEDIGSIAPFLSKFE
EH2	Pseudogene	NCVQCKQMYGRYFQGRACGDACISSNGRVTPDCNNPITFGNFLKRYY
Elevenin	New	MLKAIKGHQLILLIVFIIFLQFIDMSNAGTRRKINCRKYVHAPECRGIAAKRDTGRFFSDEPNSSPYHHDVVEFEKFASNDNDRNERFSLLEELLQKIIDDYDN-
ETH	Hpha011758	MQFQEIIYLVLTLNMLYQCNGGSTDSQGNYFLNAAKNVPRIGRSNNKNTNIDEMGKFFMKASKSVPRIGRRNEVIPVSTPTLELILVNLQNFGSPYEDPNQPYQEYQDAKHVDKRIRYNWVDLADHFEYEPELFNSPEFILRYEEALGDDPNVYETDKMRVKRNPKLPLF-
FMRFa	Hpha006160	MSPIPLICIILLLLHHHHTVWCYNNDDLYQQFPPDPYDSIYYSIEDYFDEPDEIYRHFYNDKNDNNDRIATIIKRHDNSLSDLSYDSKFPRPTRSGAIGDKNDHFIRFGRSKQDFLRFGRRSTDNDNNYIRFGRNVNNEDRKHRNKRDASSIYPDYKRSSSNFLRFGRNSNYLRFGRDNEILGTVPSYYNRHQNLNRGPLVQLLEDLIENLRKEHGKHADGSA-
GPA2	Hpha002207	MLACWLLFTILSLSHAFLVTTVNAKDSWQRPGCHKVGHTRKISIPDCVEFHMTTNACRGFCESWAVPSGPKATPNQPVTSVGQCCNIMETEPFEARVLCVDGVRTLTFKSAVSCACYHCKKD
GPB5	Hpha002206, missing the first amino acid residues	MKSYQFLLIILSNSLINGQSIIDVGLEPLDASNTIECHRRLYTYRVTQTDENGKQCWDTLSVWACWGRCDSNEISDWRFPYKKSNHPVCVHYGRNRSIVTLRHCEEGALPTASRYEYLEAAGCKCQLCSSSDTSCEGLRYRPQRSHPGSLGFRIN-
Hansolin	Hpha008720, corrected	MWRFLLILISCTILVNSELTEQQLEEGPLWPQQQQFGLIYRKEFVGRRNAPDITYSQREFQQPMEQYNSGKFYNDLYDLLLPKLTNNKRALAMIGRWGPFSNIGKQRTPIRSNPHGLELDANINTQTRARMQGQPLRWG
Insulin 1	Hpha004514	MDLRWLFFIVIALLYGYPLCQTENLSNKHNISTTKYCGKRLSQTLSAVCNGIYNTLNKKSNIYDNSFWNAQFTSDIQKDGEYPFRSKTGATSLITSFRRRRKRGVFNECCQKPCSYEELASYCGK-
Insulin 2	New	MTLAKLVLQLLILALVYGDFDRKQHFCGKKLSDTLNELCLIHNSPKFELNRYRRQIVDECCKLPCTKRYLIEFYCYKPRR-
Insulin 3	New	MAQRIFLLSTLLLILFNINYIVASPQLSHLMNKREFFCGKKLTETLMIVCRGYYYSPEKKSFNDFVNSDEYDDTLLYDNNKENVDEELPFLQKEYANSLLKSNEKKRGGIVDECCRKPCSYKHLTLYCAR-
Insulin 4	Hpha011244, corrected	MKLQILVGFILVILTVIVAKRVTLLGSNGKQKYCGRHLDEIYSLVCQGPTAARNKRSDTKEFGWSYDDYSLDNNYDDDSANIAPIFRAFGYNNNAQLYERRKKQSLVDKCCYQPCSRADIEPYCWY-
ITG	Hpha010468, corrected	MRTLILLFVVCTMSFETHAWGGLFNRFSPEMLANMGYGGHSGFIQRTGDGDEGILEEYASDNDDEPCYGKRCTANEHCCPGSVCVDVDGVVGSCLFAYGRRVGELCRRDSDCESGLVCAEAEQGVSRVCRPPVHQDKQYSEPCNMSSECDISRGLCCQLQRRHRQAPRKVCSYFKDPLVCIGPVASDQIKSAVQHTAGEKRLTGLATFKRPMH-
ITP-A	Hpha000570	MFQIPEKHMNCQSPKSISRQAIWSCMALAVLLIQVTTASPLMDRSPSLLAHHLTKRSFFDIQCKGVYDKSIFARLDRICEDCYNLFREPQLHSLCRKDCFTTDYFKGCLDTLQLSDEEQQIQTWIKQLHGADPGV-
ITP-B	New	MFQIPEKHMNCQSPKSISRQAIWSCMALAVLLIQVTTASPLMDRSPSLLAHHLTKRSFFDIQCKGVYDKSIFARLDRICEDCYNLFREPQLHSLCRSQCFTTKYFKGCVESLLLNEEMPKFLKMIEYLAK-
Myosuppressin	Hpha006438	MHQYTFFIIFGFVAVFVSNSLITASIISCPPSNLQEANPNLRQLCYAIEQAISENAISQDQFGRMDERNVNPNAKRQDVDHVFLRFGRRFGL-
Natalisin	Not found, receptor also absent
Neuroparsin	Hpha012376	MHTSPQILAAILIVVVSFAVFTEQYNPYRILPCRRCQTAAECEEEPPQICMWGEGRDACNRRVCLKGPGEKCGGKFRIMGTCGDGMMCANSDSRCHGCYIPTMTCYPEITD-
NPF	New	MSSCKLLFVFFVSLMILVFVEGQAKDLCQRPKNSFENLNHLYDYVECLKSQSTTRYGKRAYSPLLAKIRPNLLTDYDSVLQLYDLLYHHRNEE-
Orcokinin A	New	MSASVIVIVLLLAITIDAAPKPNYGPASKYNNNEDVGILLIERKPLRNFDILKLGGGFGLAKRYDDGEKHRRGPLNGLIPGGAFGRAARNQ
Orcokinin B	Hpha011898, corrected	MSASVIVIVLLLAITIDAAPKPNYGPASKYNKRSLDGIGGGHLIGRRNLELWPYYPHLYQRTMDEIGGDTLIGRNLPKYARTMDEIGGDTLIGRSLPKFARTMDEIGGDDLIGRSLPKFARTMDEIGGDTLIGRNIPKFRRTMDEIGGDDLIGRSPSKFTRTMDEIGGDTLIGRSLDGIGGGHLIGRSLDGIGGGHLIGRSA
NPLP-1	Hpha007289, corrected	MGSFIVRIGVLMVALIVTVKSDDYDFDIENALRTILTPQDYPTIQLQALRRSIFNRLLDRFDNGNIDVDIGNDVGVIDRWNKRNLEALARAGLVRTLPITQQDNNDDNNEHDNDEDDGNFKRSLSSLVRNGQLPHQNKRGIQSLARNGELIQHQRNNFDDTSDFYGSKRNIASLARSGDLNLGKRNIGALARDGIRVNGKRNLPSIKAQLLPPNRQFKRELNTNRQKRQIDYDNTEYPSPVYQNQNVYDYEELMKALTGVYPNTEKRFLGRLPQMGKPKTTPPPKTRFH--
NPLP-1 splice variant	New	MGSFIVRIGVLMVALIVTVKSDDYDFDIENALRTILTPQDYPTIQLQALRRSIFNRLLDRFDNGNIDVDIGNDVGVIDRWNKRNLEALARAGLVRTLPITQQDNNDDNNEHDNDEDDGNFKRSLSSLVRNGQLPHQNKRGIQSLARNGELIQHQRNNFDDTSDFYGSKRNIASLARSGDLNLGKRNIGALARDGIRVNGKRNLPSIKAQLLPPNRQFKRELNTNRQKRQIDYDNTEYPSPVYQNQNVYDYEELMKALTGVYPNTEKRFLGSLARSGWFRSTAPSTSRYYQNLPEKRHIGALARLGWLPAFRNVRRFNRSGRSSIYNINNIDDNEICR
PDF	Hpha005616, corrected	MRCPIILLVAGLLLWEVADGFPGPDYRYVDRDFAGPGAHQLASWIVSQLRSPKEYVPTPEIPILPYRLPLQTKRNSEVSNAIIGSEETQKMYRDGRK
Periviscerokinin (Capa)	Hpha008164, corrected	MKIFTTIVLQLFLFVFVVSFVDCVSSKEPKRSKISSYALTPSLRIGRRSKTPLDILVHQRFMPLRIGRFQPNSYNDDDNNNVIDDEGYVKTPVKRTGSTNSGMWFGPRLGRVQKRGIHTTTDDLPPQQPLTFLIINDDGTNDGLLNRQVHYTPRLGRESEELLIDDSDNTMA-
Proctolin	Hpha009845	MFSRRLSITVCLVVYIISVINFYQVDGRYLPTRGNGDRIDKLRELLKDLLESEIEKEEYQADAPPRWHPESKLFYKREAIQQH-
PTTH	Hpha009466	MEHEEQFVPLYHTTTSLTFCGCNLTVKMRDLGLGFYPRFLKDGKCNPRSCKDGFSCREKHYKVRVLKHRSTPFPTAADIQSSDSALPEGLKDYWKAASVPITVACECL
Pyrokinin	Hpha010202	MDRINLVNCAVLCIIVLYFGIVLAVPHYESAQDEGGDKENFWFGPRLGRKKRNQSNDETYKNSETEQLATLMDAVQDSPWAILAFKGKRHTLSFTPRLGRESGEELTNPSNDQWGQSPEVYAELLSERSPPFAPRLGRRLSPYSPRLGKRNDRS-
Relaxin	Hpha010754	MRFPVSTIATIFVLFDLASSNNDLELVFRDRSRLDWENVWQNEKHKRCRESLIRHLYWACEKDIYRLTRRSDPTFINDKEQFPWLSVEGAKSFLRFRRASSRRGGSSITAECCKSTGCTWEEYAEYCPTNKRHTPFVSRF-
RFLamide	Hpha010078	MGWSIGVVLLLTLRPIVQVASLPLTPNEFHDIDGFSQNSLGLDDKDNNINQSEDYKLEQLSKLLADILVQPWPKGISPILYVEEYPNEDTLQQVDQIYDKDLNNMPFKRSKYYRKYPWKRQNSRYDAENRYLCQPSKEDVFRLLVALHEARQGNRGQTVNFCNRKRPTSAIFTNIRFLG-
Ryamide	Hpha010048, corrected	MHPRRVFIVLIYIFTVLLSTTLAKHYASDKRVQSPSSFKTMMRYGRSGISNANGKENKVTIHPRADAFFLGPRYGKRATWNPNMSSGYSDALPLCGFDEDLSCTYTGIQDLYRCSPR
SIFamide	Hpha002170	MFPRKFAICCLFVVVIVASLTEATYRKPPFNGSIFGKRAPNTDYDGASKALSAMCEIANEACQSWFPNQDK-
sNPF	Hpha004115, corrected	MQGVAIMKCLCAVTCIMVLFATVSTAPSSYADYDSNIRDLWEMLLQREALDEKYGGGHQLVRKSGRSPSLRLRFGRRSDPSMTPEAAFMMAQAIDHNNN
Sulfakinin	Hpha010890	MKISTGFFILSSIYLICINQLTIVSASTGSSPNLENRRQRPRPFVRVPLGRPPVQYARAKSEPFGDFIVDDDDLFELSKRQTSDDYGHLRFGKRGEDSFDDYGHMRFGRSGSD-
Tachykinin	Hpha008097	MHPTTSLNITIVMVLICCNLCRAEDHHKRIPTGFTGTRGKKSIQYTTTDETVNNQFNGIEDDDDGGNDSLNIEKRAPSGFMGMRGKKPFPFYDEDNIYPDGIYKRAPSGFMGMRGKKDIEFPNFDEEYGKRAPSGFMGMRGKKANDQDQDNDFYYKRAPMGFVGMRGKKPTDDKRAPSGFFGMRGKKQPRQSGFFGMRGKKFPYELRGKFVGVRGKKAPNQAVIGEPIYEQELDLQQLLYLLTNQPDNGDFWNGIDENSQ
Trissin	Hpha006344	MNTNLFVVLLVIAGVVWGEVQSCTSCGSECQSACGTRHFRTCCFNYLKKRNLETPTLPQLALDPSLRLELWLARTRNPYLQQQYGFDATSMEISKEFIHKDHDTTA-
Vasopressin	Hpha009046	MDRTFRILLIFLILINNLIDGCLITNCPRGGKRGSLINHRLQQHDIQIKQCVSCGPGRSGQCFGPQICCGPFGCLLNTIDTIRCQKDGNFHQNEPCIAGFMNCHRFNGRCATDNICCNQDSCYIDKTCNLSATTTTLTNDNDKNRNLDAPTMDLYNFFNYPIEQNISE

## Sheet: Hypothenemus
Name		Protein
ACP	evm.model.scaffold2832.5, improved	LLFMEILIFGLMVSQLHSQVTFSRNWEGAGGKRSMGLYLPPAPTSGQFPAELYFRLSTNNICQYLLSEVNKQIQNRNTACESQTSPLRNHPQDGGIFSTE-
Agatoxin-like variant 1	evm.model.scaffold3191.1, improved	MQISWLVLLSCVLVLAQASVPYFDEDEGYQLPEDDYPENTLDSLLQPPAEKRACIRRGGNCDHRTNDCCYNSSCRCNLWGSNCRCQRMGLFQKWG-
Agatoxin-like variant 2	New	MQISWLVLLSCVLVLAQASVPYFDEDEGYQLPEDDYPENTLDSLLQPPAEKRHTSSIIYLFRRACIRRGGNCDHRTNDCCYNSSCRCNLWGSNCRCQRMGLFQKWG-
AKH	evm.model.scaffold4016.1	MMRPLVIFSLCLFLIGICVAQVNFSPNWGKRALNNPSSEDKDNGCKESVDTLILIYKLIQSEAQKLLECEKLSN
Allatotropin	evm.model.scaffold877.5	MAVCISHVLIICTFLFAYFLVINAEIGDNVIEKSLERNTPWDTDEKSSYVTFDESNPQFTFDGPIRGAKKVIRPRVTRMGLNLLAARGYGKRSEGEKVVLLTARGYGKRNEEKLNKLLCIINKCKTTENLFYDDMIQPRNDKEVPQIIPLAGED-
Ast B (Mip)	evm.model.scaffold1799.4, corrected	MIGRWPTYFLYVTAYVTCLRAAAISNDVPMIMAAVPQKSLNENPQVDNDELKRGWKTDFPLDGTNKRGWNNLRTNWGKRDIGDDDLDLYQKRSWQKLQGSWGKRTYPSDEDDDMVHQWPVPDPDSIANDNNVLDYYVYYFNPEQVGDFDGGHEVNKRNWRSFPEGWGKRSNKWDKFRGSWGKRQPAWNNLKGLWGKRSISE-
Ast CC	evm.model.scaffold3117.1, evm.model.scaffold1380.1, corrected	MYQQVVLFSIIMLNCVIFSATAYHNEQYQLEQKRSAIPERLLSEADYPDYQMGVRYDEYPMIVPKKRTALLVNRLMIALKEALEEEEERQRNEKNAKTPRVFGVGSLYSEDVRTMDLQRRGHQTSLSNNQNKARLYWRCYFNAVTCF-
Ast CCC	evm.model.scaffold8170.1	MQLEFSQVIPRLFLFAIFFVSLASVMGKPPNFQETASPQVFNNDPDPVINNNLDSVFRPWQLEFIAQRMAELNQLGQMNNLNGQEYGGGFERALRSERNEIKRQSRYRLCYFNPVSCFKK
Baratin (NVP-like)	evm.model.scaffold481.2	MNSKWSFNCLLVASMIVLTWALPSSLIEELKNNDVNSGHKVKRGQPDSGTSGPSAEENMINTNYFDKPTSAIKRGTNFQDKYLGDDLLDFGNGDDIQSGLFNSPLEDKSLNEYEKGYRYGTGKEKLDEALENAILKSDLLLDPYRRYNNRSKRTVDLTPEGMAALLSLYEKNHRSDPYEIADEDEDGAWLNEPVVRPHSSIENSVYNTRNLLDDIYHLKPRWGSNIDFNKYKRFPMAKKRTTDPTRIIRYLNGPSQNDFNTLSSILNSQKEIEIGVPVYRRPIL
Bursicon A	evm.model.scaffold5533.3	MVLLVKVSNLVYPKIWNQTLVLVLIASMCMDPRLNSNSKPVEAASVTDECQVTPVIHVLQYPGCVPKPIPSFACTGRCASYLQVSGSKIWQMERSCMCCQESGEREASVSLFCPKAKPGERKFIKVTTKAPLDCMCRPCTGVEESAVIPQEIAGYTDEGPLSGHFMRSHIQ
Bursicon B	evm.model.scaffold5533.5	MSSKEFLVFLVLISTYVYCVSELTEETCETLPSEIHITKEEFDELGRLQRTCNGEISVNKCEGSCKSQVQPSVITPTGFLKECYCCRESYLRERIITLTHCYDPDGVRLAAEGENSMDVKLREPSECKCYKCGDFSR
Calcitonin	evm.model.scaffold5035.6	MKCIFIVLAVSVCLSFVRSFPNNPDTYRQSTQLKQKKLSEIIEDLMRDKERYRGSIREYDGCGSAGVPGAGSDSDWIGGGFTPGKRCANFGDDGCANGGIPGANADQDWLDGGFSPGKRCANLGDEGCANGGVEGAGSDADWLNGNFNPGRKR
CCAP	evm.model.scaffold3187.5	MTALAVLFIALYSTAMTVIMGSEGLFLPKKLSPYINTREKIIFEPKKRPFCNAFTGCGRKRSNLPALSSDGQEVDNSIDSLLELSAEPAVEDLSRQIMSEAKLWEAIQEANLELNRQRQGQPVNKQNKNDETSSDSDRGAIATCALPPCYIT
CCHamide 1	evm.model.scaffold91.35	MSVAYIITILVLGSCLRYGHACWGAHGKRNGVQEEPEQVPFIQDNAKTDWLISKLMPPQDLRYYRNGNDAFPKKNQVDVDALVAEIEADNAKRKIELKDFFPE
CCHamide 2	New	MTTEKVVTLLFLVIICLVLKRTDARRGCSLYGHSCYGGNGKRANLMDSGTSKDNSVADLERPLYVWRESSGSLDNANLPVKSFRLSKGLADEQQQQQQINKFMKILVSNYLKQLNSEELDN-
CNMamide	New	MILSLFIAIFSVGHVRQSMAGTLTLVPKHGVADLLLPLEPTSFGKNHLFIFNQQEPSRIQNDIAYFDKREGQMNVKKLNNYRTIAMEPLPALVRDRIEDSFVFLKMKTTRERSKRSHLMPCYYKICNMGRKRL-
DH31 transcript 1	New	MNTSSPNNRSSCKSIILMALAILLVYELASSVAEAYPASYPAYYSPMGLEEQNPNYVNLQQAIERIRQAFMQNNEIENKTDIDQVVTDLLELGKAAFEIWLRNYQEKLAKAIDSQYSIHDNQINKYSLLKRQADFGSQRGHTGRQEYALRYWSHLG
DH31 transcript 2	New	MNTSSPNNRSSCKSIILMALAILLVYELASSVAEAYPASYPAYYSPMGLEEQNPNYVNLQQAIERIRQAFMQNNEIENTNTENLDRGELQNKPIELRVRRRPRINCSQFFSKGGLDFGTRQNDPGSIENCLRTIRTELHHFGK
DH31 transcript 3	evm.model.scaffold2786.1, corrected	MNTSSPNNRSSCKSIILMALAILLVYELASSVAEAYPASYPAYYSPMGLEEQNPNYVNLQQAIERIRQAFMQNNEIENTKRGIDFGLGRGFSGSQAAKHLMGLAAANFAGGPGRRRRSDDSA
DH47 transcript 1	evm.model.scaffold940.25, corrected	MRAPLYLVCAVLAWTAHGDDQGQQQNYMDLEPVDVAADPETVNYLLPKLTAKYRPNNEWRTVTDPRFYVLTEMIGSNDIDNQGRKPKRIRSKRYNYTPTLSVQAPIQALRNLYDRSTYNQRAFQNRQLIRQLTSS
DH47 transcript 2	New	MRAPLYLVCAVLAWTAHGDDQGQQQNYMDLEPVDVAADPETVNYLLPKLTAKYRPNNEWRTVTDPRFYVLTEMIGSNDIDNQIGYFDENAREKRQSSRIGDAGGSLSIVNSLDVLRNRLLLEIARKKAKEGANRNRQLLMNFGKRAYLPTRRLFVNRKI
EH1	New	MLPTFILTVLMFSAVCIEANPIGVCIRNCAQCKKMFGPYFEGQLCADACVKFKGKMIPDCEDIASIAPFLSKFDHY
EH2	New	MRIHLGTLCLLVILMGKHFAKSSIGICLTNCVQCKQMYGPHFEGKICGDTCVASYGRLIPDCNNPGTFNGYLKRLYRK
Elevenin	evm.model.scaffold4609.6	MKLSAPPYLKWIMLMFVVSIVVQRTESRVANCRPLPQCCRKYVYSPACRGAAAKRTPFVFDQESDDFLRDPRSYVPEFDYGNIQDYRNILPERLPIENESNS-
ETH	evm.model.scaffold2920.1	MGPFHIVVLLTTLLLATRCQEQNDVTWPMARSASRVIRSASKGSNSEFEKFFLKASKSVPRIGRRNGVLYMDDSAPTEEFLKRLNWNDIAYLYEYKPELFASNDPGNNFQLNSMDYNGLSHSPNFNMRNEQ
FMRFa	evm.model.scaffold948.3, corrected	MGLSSVFLLLFLLRFAVSINDDSIEGFELFVPEDESDLESYIDRQTRNNDKFLRFGKAFWDYSDAGNDAAAMYIDKEAPRPSRTGRQGNNEHFIRFGRSNKDFLRLSGNPQQRSTRDKSSFLRFGRSIDEDAKKKREKRAVSETFKRHENYLRFGRSSNSNFLRFGRTLRLPSYESRNKYLINYLRNLLRQSLENGSRKN-
GPA2	evm.model.scaffold1864.2, corrected	MLVYYFLFWLILFSNGGLSDTDLDWQKPGCHLVGHKQTINLRGCISFDITLNACRGYCESYALPSDPRNTQITQPVTSVGTCCNIMESESYEARVLCVDEVRHLVFKSAVTCACYHCKKD-
GPB5	evm.model.scaffold1864.1	MIFQLLFFFMYIGSFVRTQSIIDGIALDNVNQKTTLKCHKFLHKHDVTQLDKNGKACWDTLSVMACWGRCDSKEMADYRFPYKKSFHPVCVHYGRRKVFVILRNCQEGALPSAARYEYYEAADCKCQQCTSLDTSCEGLRYRAHRSGFGGFRRLVRGGEEFF-
Hansolin	evm.model.scaffold6713.1, corrected	MWNQIVFFTLLQFLLISSRSLEPLEGPLWLDRFNDVFRKSSLTDDAKFDDNTPYYDNLRESDISFKEKRTFLSSSEKRALSMFARWGPINSFGKDRNPIRSGYPSKSFDSISAQTRSRMLGQPLRWG
Insulin 1	evm.model.scaffold1259.3	MDFLKWTFQNNNYKVFLVALVNSVLLAYGLFLTIKDMLLQQFPVTFYEITYVVLYYLIHAALIVLLLIGTKRIVHQYLRLTLLALLLFHMLCICAGHPATKYAVTDSNESAKVYCGAKLADTLQSLCKGNYQTLRPVYRGRHWRSADDSTPSRSRRRNRGVFNECCEKPCSQQELSMYCGAPYSRSRSR
Insulin 2	evm.model.scaffold908.5	MKNVLVVVCLLLVAIARAEDKEPKRRCGRALTDFLGELCQNIYNEPKLKKSSDIRFFKHEPNEELLDVLYDVYRASVRPRGPYQRLYKRGIVDDCCFKTCTPQELMLYCSK-
Insulin 3	evm.model.scaffold4137.6	MSTNFPVVFYLLVLVLLFSNCDSKRISRPHFNQPANYCGPRLTQQLHDFCEIFYGPSDITQNQRRHAVAEECCESPCSILYIILTYCKTPKKDVIRRTFGDEEVRLYESLSGSKSQILNPITESVIRKKKHIPKRKKKRCPCRKNANVPKHKPENLKVKLVPQYLLGFADYHENDPIIITENL-
ITG	evm.model.scaffold2502.1	MKSFAALMAVLLVVNRVSAWGGLFNRFSPEMLANMGYGGHGAGILRDEENFLDEQYANVEDDGPCYGKKCTANEHCCPNSVCVDVDGVVGSCLMTYGRRVGELCRSDSDCESGLVCAEADSGPSARICR [small genome gap] HQDKQYSEPCHMSSECDISRGLCCQLQRRHRQVPRKVCSYFKDPLVCIGPVATDQIKNIVEHTAGEKRITGMAYKRSMMH-
ITP B	New	MSQRSSQLEQRGRGTRRAAIWCLAIALVVQSARAGSPWRRGSNNGPLLTHHLSKRSFADIQCKGVYNKQIFARLDRICEDCYNLFREPHILSLCMKDCFTTEYFKGCLETLQLTDEMEQVKEWIKHIHGASPDK-
ITP A	New	MSQRSSQLEQRGRGTRRAAIWCLAIALVVQSARAGSPWRRGSNNGPLLTHHLSKRSFADIQCKGVYNKQIFARLDRICEDCYNLFREPHILSLCMSNCFTTSYFNGCVESLLKLDEMPTFRKMIEYLAK-
Myosuppressin	New	MHQSVVCFFFGMVVFAFFYSVATASVISCPPNSVQQEINPKISELCYAIQQTLQDSSPQNDEYIGQLLDERTASNLRTNAKRQDVDHVFLRFGRRYGL-
Natalisin	Not found, receptor also missing
NPF	New	MVMSMKRLIIIASLLAFCLCNPEKKSCIRPITFTNLNDLQSYISCLKNLSGSPPYGKRSIHRSPLFFQKLLPASRDYDPDLFDELAYRI-
Neuroparsin	evm.model.scaffold896.1	MHSSLVLMLVFTLTFIVSVHSMSITESWVCKPCATQQECDEKPNNICVWGEARDACGRRICAKGPSERCGGSLNVLGVCGEGMMCKADEHCHGCSIQTMECSHN
NPLP1	evm.model.scaffold3548.1, corrected	MGSLGLIQLSMWCILVGFALIDNKVNSDNSYDFDTAEALRILLLPEENDSIQVQALRRQLLKQLSNLLQPNVEFAEQPDDGNYRRTLASLDLWNDLPEEHKRNIEALARSGMACRMFPELEPQDSTYKRSIEILAKNGQHPLVRQPIENQKRGIEALARNGDLHRPPNYQIQQGNMDYKRNLANLARTYNFPVSNGQSYGKRSLGSLAKNGELPFRYGKRNIQSLARDGVIGKRSIDSDDSPLDKRNIQSLKQRNKRQADYFENEMVYQIPITDYEDYLQELSSQGSYPVEDKRFLGSVAKSGWFRPTSQGYSSFVSLPGKRHVAALARLGWLPSYRSLRRFNRSGRSYLVTTGDDNLCRKDSTNGKTEDDSYSKGPTIPLENKRYLLQPAVDNILLRK…
Orcokinin A	evm.model.scaffold2554.2, corrected	MKTKIWASSIVLVVLMILAFGQAIPREIYQYKTRSSENTPKRQTSSLILGGRFGRTSCLLRAGGCLGKRSKTWLSLEDVDGNSDLLKDLHMLNDISPPSMQNGDDRSNYKNDNLKILRLQRLFHINPLLEEKPQKIPDLDYSNFILQ-
Orcokinin B	evm.model.scaffold2554.2, improved	MKTKIWASSIVLVVLMILAFGQAIPREIYQYKTRSSENTPSLWSKYLRNYRHRNMDTIGGSNLIGKRALDSIGGGRLLNTRAIDNIGGGGILFSRREFDNLLKSMDDIGGGNILLSAPYENTNDMTGEGILATREVDSIGGGGILRSVDDIGGGSILAARAIDNIGGGSILAYRRLDNIGGGLLASRSVDGIGG
PDF	evm.model.scaffold3759.1	MLKLSIILLFSIMCAHTNSFLTNEDYKFIERDYASPGVHQLASWLALQLRPKELIAPVEIPLLPYRLPIQNSKRNSEVTNAMIGSQETQKMYREGRK
Periviscerokinin (Capa)	evm.model.scaffold6392.1, corrected	MKFFWSSSVVLLAFCLFCEVLSDYSGSMLPSKEIRNRVHRTMRVNMRVGKRFPDVDSFDEGKRSEQKHEEENLDDNYITAPKRRLRMLIRTGKRTQNTQIPIDTDEPLTELSHFNTDYKRSAPQFLLHPRVGKTDKTWRFHSFENIQKRSDPKATDLWFGPRIGRSIDDQFEDIPWVYVILNGNRLQSNIPLLKSNDDQEQSRNESGN
Periviscerokinin alternative transcript 2	New	MKFFWSSSVVLLAFCLFCEVLSDYSGSMLPSKEIRNRVHRTMRVNMRVGKRFPDVDSFDEGKRSEQKHEEENLDDNYITDYKRSAPQFLLHPRVGKTDKTWRFHSFENIQKRSDPKATDLWFGPRIGRSIDDQFEDIPWVYVILNGNRLQSNIPLLKSNDDQEQSRNESGN-
Periviscerokinin alternative transcript 3	New	MKFFWSSSVVLLAFCLFCEVLSDYSGSMLPSKEIRNRVHRTMRVNMRVGKRFPDVDSFDEDYKRSAPQFLLHPRVGKTDKTWRFHSFENIQKRSDPKATDLWFGPRIGRSIDDQFEDIPWVYVILNGNRLQSNIPLLKSNDDQEQSRNESGN-
Proctolin	evm.model.scaffold1248.2	MASQLVLTFRTLLVLLIVILAEPQVEARYLPTRSNTDKIDKLRDLLKDLLESDLDDTDAQRWRSNLETGTLRWNPNSKYYVKREARINNSKSDSVRGKEN
PTTH	evm.model.scaffold5165.4	MWVLTKWNAYFVFIVFCIEFAASITWLDEDPVNNHGDVQSVEMSQCISNGKFREGCFSDSFNFFFKNKLKNMKRTIKKKSSISSLYDPNLNVPCQCEMSYRLMDLGSSRYPRYIHTGVCKKNSCGLFHRCQAKKYKIRVLKKRDPDTEFLETESQHLPESLAENWMPDFVNIVIGCECVPNTK
Pyrokinin 1	evm.model.scaffold798.9	MSNISVFNCFVLLAILLYYTTEIAESLDAPNDRKTSQAMWFGPRIGRKKRNPTDPKTYINDKNQPSMDLYEALRESPLVVVAVNEANKQHNFTPRLGRESGETLPNWADDAGMVVDGDTLPSRPNIVNPFAPRLGRNNYNPFNPRLGRDSEMPLQ-
Pyrokinin 2	evm.model.scaffold6936.3	MLRVTCIILVFTTVISMSSTFVLSNNIESDATNTAVEKFPWINSRKSKTDVVWFTGKIKVSKLLEYLQEYPWTVIALDSRSGIEKRSNSVNFTPRLGRNLDEEGYSAGAAEKSFFYGKGHGNMYSPRLGRDESTSYA-
RFLamide	Not found, almost certainly lost
Relaxin	Not found, receptor also missing
Ryamide	evm.model.scaffold3192.5	MHVRKVTVIFVYLVSIMVSFVIADMESNKRIPGAAHAFQQMVRYGRSGNNKDNKIKIFPRADVFYLGPRYGKRSRELEDNVRNEQDDDESFPCIYTGVTNLYRCNMSRYH
SIFamide	evm.model.scaffold5044.7	MSFSTKVAILFVAIAFLLVITPAVAAYRKPPFNGSIFGKRAGGLSAEYDSAGKTLSAMCEIANEACQSWFPSQEK
sNPF	evm.model.scaffold527.11	MNLNSLMKVFAFLASLMLFMACVTAAPPSYPSEYDGASIRELVELLMQRERESGLDDTRAAYHTVSRKAGRSPQLRLRFGKRLDTQYAVPSAYMAALNDIPTEK
Sulfakinin	New	MNHLLTNPFVLISICLLITCHCLTITSNNNIPGGLPRTLSTNTVYHQRAHTQYNRLKPESFFVPNDLVLLDDDDLFDLSKRLPTASDDYGHFRFGKRDPVFDDYGHMRFGRGGAD-
Tachykinin	evm.model.scaffold10504.1, corrected	MKFLHQFTSSITLLILIVSSKAEEEDGTKRAPSAFTEVRGKQFISDEAFNEVLNNKDADQQATVAPEISDNYVLEKRSPMGFFGTRGKKPSDWLGYNEEMYKRAPMGFVGMRGKKESLDYFNEPSLKRARMGFFGMRGKRYFVEPQYQEEKRAPMGFFGMRGKKDFEDSYYDNKRAPNGFFGVRGKKQPYGFFGMRGKKYPYEFRGKFVGVRGKKSQITVPKYIYEEPNVDKLISDLDYNQLMLLLTEQDESRQ-
Trissin	New	MNKELLVTVIILGVVWGEAETCNFCGSECQLACGTRHFRSCCFNYLKKRNNPEPLTASLDPILRLELWFARSKYPYFQSGFMVESLIDVLDDPDDINGQHQSI-
Vasopressin	evm.model.scaffold6095.1, corrected	MVSKRNQLICTAGSNSTKLSIFMACLITVSGCLITNCPRGGKRSGKFLEAPPRCIPCGPGGTGQCFGPKICCGPFGCLLDTPDSIHCQNEGMFYDLEPCTAGTMNCRKNTGRCATNGICCSQDSCHIDKECLLAANQKLIGNNLATLELFNILGYQKDIGGELD

## Sheet: Ignelater
Name		Protein
ACP	Not found, receptor also missing
Agatoxin-like	New	MKSSWLLLGIFIVFTAGDLFQQVHAGPYLDDDDDLPIDDDYSENTLEHILQPAQKRACIRRGGNCDHRPNDCCYNSSCRCNLWGANCRCQRMGLFQKWG-
AKH	New	MYRFVIVLVLLVMVSICTAQLNFSTGWGKRTPNGTPSGNTENNCKASIDTLMLIYKLIQNEAQKLQECEKFSN-
Allatotropin	ILUMI_25464-PA	MASNNVFIFSIFLVTLVLLTTVHTKRTNRLQLRPTRGFQEMSIAVSRGFGKRAVDMHIMNKPKSPPDIEWVGRQQRGFQEMDLPVARGFGKRAADMHVIKDFLLEWFALEAKLRNLRERNGLPPLNE
Ast B (Mip)	ILUMI_10122-PA	MRYAASASVGTLVSAALLACCLKASYTVASSDDPSMVPKSLEDSNSQLETSMSKRDWNRNLHSWGKRAWQNLQGGWGKRDSSYPLYYPYADKRAWQNLQGAWGKRLAPEDEYAMKQLASLIEQEEQQQQQEPQYSEYGLGSDSDINTDDKRAWKGLNGGWGKRSDSWGNFRGSWGKRDPAWTNLKGIWGKRNYPDRIAQ-
Ast CC	New	MESRRGFVWLFSVSLICILTHKEVEGIEIGRRSAIPPREVEDYPDYPLLGVRYDEYPMIVPKKRAALLLDRLMVALQKAMEEEEEQANRVLQGPSRTAFRPEDIRSMDLQRRGHQGSLAGQQKGRVYWRCYFNAVTCFK-
Ast CCC	ILUMI_23807-PA, corrected	MSSNQTAQLLARSFLIIVVVGVVSVSARAAHFGDSNQVNPDQESAANLVDSGLTPLQLEMLAQRLSEYNNQIPQVPAAWDRLARNPEVKRQSRYRQCYFNPISCFRK-
Baratin (NVP-like)	ILUMI_06476-PA; ILUMI_10826-PA, corrected	MRSRLIWLGVVSYLTLVSSLPTSLVEDVKANEIKDNKVKRAHSDTEENPRISTAYYNNPTAIKRGTSQTLGGWEDQSKESLANLAPSLYSSDDGQFDDKSLLDYEKAYRYGTNKEKLDEALENAVLKSELYGDPGALNQYRYFDGSSDERRRKRRAIKNLRLNSRYKREIELTPEEVLTLLTLWENERRRAQDDYRPTWSRYEPNLDLDDSSENDVEQEDENWLDTPVVYPHATNRINQLSGEFVRGNPNYIYEDKRSQLGQWGGFSDNKKKRFMVARKRNDPTRELRYFNGPAQRNDFYTLSQLLASQREPNVPLYHRFVL-
Bursicon A	ILUMI_25978-PA, corrected	MFTQIFQSATQQLWTTTVLLTILANMCFDSRLSSLNNKIAVEGASSADECQVTPVIHVLQYPGCVPKPIPSFACTGRCASYIQVSGSKIWQMERSCMCCQESGEREASVSLFCPKAKPGERKFKKVTTKAPLECMCRPCTGVEESAVIPQELVGYADEGPLSNHFLKSQTQ-
Bursicon B	ILUMI_25977-PA	MMGFISIFLTTLIAITTHYSVQCLNELGEENCETLPSEINIIKEEYDELGRLQRTCHGEIAVNKCEGTCNSQVQPSVITPTGFLKECYCCRESFLRERVVTLSHCYDPDGMRLTNEDMHSMDIKLKEPSDCKCFKCGDFSR-
Calcitonin	ILUMI_21311-PA	MNGIILLFGIVLSLDYTWGSPTKRCANMFDEGCINGGVGGAGRDEEWIKDPGNTPGKRCANMFDEGCINGGIGGSGRDEEWIKDPGNTPGKRCANMFDEGCINEGIGGAGSDEEWIKNPGNTPGKRNLLFKNIPRLYSRSVHKNHQGSTRRFG-
CCAP	ILUMI_03237-PA	MITSTFFIVAVTVAMLHYQETRALYLPKRADQFSREDIVDPKKRPFCNAFTGCGRKRSNLPALTNRGEPVEESIGSLLELSAEPAVEDLSRQIMSEAKLWEAIQEANVELARRKQESGVENPDNEAGTPTRSATASCALPPCYI-
CCHamide 1	ILUMI_25100-PA, corrected	MCQLFKLRPSAMTGKVAAISLVLIFCFAECAAGSCLSYGHSCWGAHGKRSGTNSNTDGIPLRERGEPLSDTKWIFSRLIQAPVEIQSWKSRNDATIGKHQPHMDNQILSANE
CCHamide 2	New	MNWSNAAFAVFFAVIALLLNSEGVEAKRGCATFGHSCYGGMGKRMSSSDLLTNEEVLQDVQQEGNPADIVFTGPRGDVEMEPERKITLQQLYNLSPFLRQWLQSYRKLQEMHNGNN-
CNMamide	ILUMI_20605-PA	MIIIFALVLVTTVQSYPAGQILYSKDLSNSVDEVYGSYFTLSDNRKDNNEVNNHPYSQPYLNKMIIPPPSPQQSEDLAKSEPESRRVERTAYLHIQTKQKDKRYASYLTLCHFKICNMGRKRTTRYFHVISSLDNGT-
DH31 transcript 1	New	MKLPTIGSNGIMWLVILVAGTLLLISSSSEAAPPLPSYYSPLSLEGQNPEYILQTLARLRQAIIAEEDLEKLCNNAEKRNIKSVDFGMGRGHSGTLEAQYRMALESAFSPNGPGRKKRSANSDDAIEKLCNLYYAY-
DH31 transcript 2	New	MKLPTIGSNGIMWLVILVAGTLLLISSSSEAAPPLPSYYSPLSLEGQNPEYILQTLARLRQAIIAEEDLENSKRGLDLGLGRGFSGSQAAKHLMGLAAANFAGGPGRRRRSEEEA-
DH47	ILUMI_26559-PA	MRVPVYLVCVALILCVNCEEQTNYYGRRIQPVDLTADQETVTYLLPKLTAKYRPNNEWNGVTDPRFYVLTEMESNDIDYQEPLAGEGRIKRQGLNNGPSLSIVNSLDVLRNRLLLEIARKKQLEGMNRNRNLLSSVGKRATFGHRGALGYDNNL-
EH1	ILUMI_17428-PA	MKIFLQICILCFSTVLLTEANPIGVCIRNCAQCKKMFGPYFEGQLCADACVKFKGKMIPDCEDITSIAPFLSKFE-
EH2	New	MNKFCGFLCLLILLWERSVVCNGSLGVCITNCVQCKKMFGPYFQGKACGDACVLSKGLIKLDCNNPDTFLSFLKRFNY-
Elevenin	ILUMI_24440-PA	MKYFFKLHALFLLLIIIGLVSNSVQTKKVNCRKYVYAPVCRGVAAKRALPKLPNSIREPRGFATVLDLDTPAEWKDKDKGSNEKGLLHIIFQKLDSKPVDYESETIENDLN-
ETH	ILUMI_00817-PA, corrected	MLFRICFFTVFLIYLIVLDKLGKCEDYNSLKSKNLQRSTRSNSKTNNEEFEKFFLKASKSVPRIGRRGSLNDNYYPDNNVLSPKYHYYGNLPKRTISKVGAPLWNDIAQIYEYNPDLPNLIEYLSTYEQEQGDDPSVYDLQKMRFKRKNLPSYGTPNKEIMEYRIQAEV-
FMRFa	ILUMI_09630-PA, corrected	MLRLIIVVVLIHISSAIPMFDDSYDDEPFLYMDSRPSKYRPSRLLQDKDAFYRVSRAHEDSYAPLIDEIDTEFEDFNDEFARPTRSQDKNDNFVRFGRGNSNFVRFGRDSYKHKNQDFVRFGRSISESEMPKKRSRRDVDESKKRNDRDNFLRFGRGGGDDSFIRYGRNPDGIKINADDTLPVPTKSNFIHGQSAHYPIAINGRLLHSSPLFSILRKIEEEMRQSN-
GPA2	ILUMI_23040-PA	MLAFWLLLAVTSTNVLLTSTVTAKDAWQRPGCHKVGHTRKISIPNCVEFHMTTNACRGFCESWAVPSGPKASPTQPVTSVGQCCNIMDTEPVEARVLCVDGVRTLTFKSAVTCSCYHCKKD-
GPB5	ILUMI_23039-PA, corrected	MFSLFWIFMAATSICGTQQVIEAGTGPIDAASTLDCHRRLYTYRVTKADENGKQCWDTLSVLSCWGRCDSNEISDWRFPYKKSSHPVCVHYGRNKAVATLRHCEEGALPSAAKYEYLEAAGCRCQACSSSDTSCEGLRYRPHRSHPDLLGFGPQ-
Hansolin	New, but incomplete	KRAFSILARLRPFSDIGKQRTSIRQASRGPVPLAPIPDLDIVSAETRAMLRPAGQPLRWG
Insulin 1	ILUMI_06554-PA	MGHYLALFVLWATLMNLTLEFQMTEQEMKEMKGKFCGSHLSEMLSIVCNGVYNNRQKKNNMYSRNELSNRDDYQEIEPIEYSDEPILSFPFRSKLRAKSIIPVEFRKRSRGVASECCHKSCSLWEMAGYCGEQ-
Insulin 2	ILUMI_02324-PA	MARGFVLLFLAILCLATAAATDEMLQILKTRSATIYCGRNLSDVLSIVCKGRYNTPSQKNHDQRKRDTSDVEASNLRISNTFQFPFISKESTENFLAKFRRRRRYPRGVYNECCQKPCSYEVLKSYCADD-
Insulin 3	ILUMI_06553-PA	MQPFLPFLLFATLVNVSIQFNLTKEEMQIIKGKFCGRYLSDTLTELCDGEYNRVHKRNMNVNGNEEFQDFSNNADFEDEFLLPFRSKQLAKSIIPARFRKSSHGVASECCHKSCSLWEMYGYCAGKNGR-
ITG	ILUMI_25513-PA	MKGLIVLIAVCVLGKQADAWGGLFNRFSPEMLANMGYGGHSGFIQRAGDEGILEEFEGEGDDEPCYGKRCTANEHCCPGSVCVDVDGVVGTCLFAYGRRAGELCRRDSDCESGLLCAEPESGGSARVCRPPVRQDKQYSEPCNMSSECDISRGLCCQLQRRHRQAPRKVCSYFKDPLVCIGPVASDQIKNSIQHTAGEKRLTGFTGFKRPMH-
ITP-A	ILUMI_05619-PA	MHHRSSTCVSTRGVWVCMALALVLQLAQSSPTQRSRPLLSHHLTKRAFADQQCKGVYDKSIYARLDRICEDCYNLFREPELHTLCKKSCFTTDYFKACLESLQLQDEMEQIQTWIKQLHGAEPGPV-
ITP-B	New	MHHRSSTCVSTRGVWVCMALALVLQLAQSSPTQRSRPLLSHHLTKRAFADQQCKGVYDKSIYARLDRICEDCYNLFREPELHTLCKKNCFKTDYFVACLEVLELEEEREEIVKSVKQLNHRRSRH-
Myosuppressin	ILUMI_05619-PA	MHQCTILIASVGILAAFLTSSSVTASVDTTNLCPPDASPKMRQLCLLASLEQFLAENPPRPNADVLDTQLYDRGTKRQDVDHVFLRFGRRLGL-
Natalisin	New, but incomplete	GSANSRCVTSNCMKRALQDDVGPFWANRGKKDPTYRQEHLYAEEPHWVLVRRAQDRLAPLMYDFDPFFVTRGKKDRADLGEENNDVIQGIISKLRSRNHRNIELRSKE
Neuroparsin	ILUMI_07486-PA	MRATPILPLLFALVVTTFSYMSDARSLCTPCFTEEECDKEPEHFCMWGVARDSCNKKVCAKGPGERCGGPLGVLGQCGAGMMCYSDEICHGCSSKTFECYP-
NPF	ILUMI_26612-PA, corrected	MFNWRILLICIVLIMICAAQDMELLARPIRPEKFTSHEELQDYLQKLKAYHLQNGHRYGKRFSPTLPGKLHAQFLPENWQDIYEIVKHYEEN
Orcokinin A	ILUMI_22352-PA	MWSPSTLAALLIVLVPLDAFPSSEFARQYLFGQNYDCGLNGDCEISSRQSRGGGMFDSLTAGGTFGLAKRLEPLRLANREDSFAKRRGALDSLVAGGMFGKAAKRSDYEYDLSDNGKNLEKFQRNVRPLNTMELGGSFGRAVKRYSLDTLGNNAFGVEKRKAANGNTDEELKAFLNKSFENENNHRQHADTSYRTPGYYSKIIPSYTSSYSEPKYDQLT-
Orcokinin B	ILUMI_22353-PA, corrected	MWSPSTLAALLIVLVPLDAFPSSEFARQYLFGQNYGFDDYYNDGSKRSLESIGGGHLSGGHLGRSLEGIGGGNLGRSLESIGGGNLGRSLESIGGGNLGRSLESIGGGNLGRSLESIGGGNLGRSLESIGGGNLGRSLESIGGGNLGRSLESIGGGNLGRSLESIGGGNLGRSLESIGGGNLGRSLESIGGGNLGRSLESIGGGNLGRSLESIGGGNLGRSLESIGGGNLGRSLESIGGGNLGRSLESIGGGNLGRSLESIGGGNLGRSLESIGGGNLGRSLESIGGGNLGRSLESIGGGNLGRSLEGIDSEYTGRDVKAILKYFNNN-
NPLP-1	ILUMI_13068-PA, corrected	MAYFFSPKILISCGILWFTLLIGIKSEERENSLSACEIEKLLKPILSPPDERTIQAQALRQRLINLLRQGFEEQVDNGIEEKRSISSLARWNDLPMKRNLQALARAGYLRSLPDDDEIDDNDPNLKRSIQYLVKNGQLPDYRSEESKRGIQALARNGELHNTRQDLEELLDELYEKRNIGSLARDFNFPSYGKRFLGSLAKSGDLSSRFNGGKRNLASIMRNGKRNIASLVRSNNLPSGGYDEYKRNIASLAREGGKFVGKRNVAALLRQDNYLNERHHQPESEEENQTEKPDNDLEETENEKRNLASVKAGYKSKFKRSIPYVEMARGGRNKRQADYYDFQNEEYPQPVYQNQNNNMDYEELMHAINGIYPNAEKRFLGSVARSGWPSSLVKYRNPDK…
NPLP-1 splice variant	ILUMI_13068-PA, corrected	MAYFFSPKILISCGILWFTLLIGIKSEERENSLSACEIEKLLKPILSPPDERTIQAQALRQRLINLLRQGFEEQVDNGIEEKRSISSLARWNDLPMKRNLQALARAGYLRSLPDDDEIDDNDPNLKRSIQYLVKNGQLPDYRSEESKRGIQALARNGELHNTRQDLEELLDELYEKRNIGSLARDFNFPSYGKRFLGSLAKSGDLSSRFNGGKRNLASIMRNGKRNIASLVRSNNLPSGGYDEYKRNIASLAREGGKFVGKRNVAALLRQDNYLNERHHQPESEEENQTEKPDNDLEETENEKRNLASVKAGYKSKFKRSIPYVEMARGGRNKRQADYYDFQNEEYPQPVYQNQNNNMDYEELMHAINGIYPNAEKRFLGRLPQMGKPKTTPTPKVRRR…
PDF	ILUMI_16303-PA	MGVKLNHYLPLKIKIIMMLLLILVSCSALLNAYPASSVDDRFPEREQYINSPGAHQLASWLTLQMRRNEYPSQQQELPVIPYRVSGIQGKRNSELTNSMMGIPRNMIDNGKK-
Periviscerokinin (Capa)	ILUMI_12984-PA	MGRFIFYSIELCFLVYLVSISYCQAENSRGPKRTRVSPYAGLVPFLRTGRSRLQLPSSESELGENYKRAKPSRTSIMAFPRVGRSETMEWGHDDGWNVQKKSNTGSPNNGLWFGPRLGRIHKRQDYKSDIPLAYFYISDYTPRLGRESEETMDETDTISEDQVNNDKTMLESA-
Proctolin	New	MSAQKILITALCVIMVTFLFNTCVVEGRYLPTRSNTDRLDKLKELLKELLESEIEKEEFQPDGPPRWHPESKLFYKREVPAPTQ-
PTTH	ILUMI_13224-PA, improved	KTSLLLLYLVLTSCIMQICKSQKNRSKRWDLDGDFETVKNYETFKSFEDAVLVPERTLCSGNSLEDCENDRDNLMYSMPLRKHQQTHNAPVSSTFITKKTAPIFQSHPGLACRCGGEHTYKDLGLHYYPRYVPTVICKPGGCYAGFQCRPKKYNITVLRKKGIEEVVGKESNSESFPELLKEFFIPEIHTVAVACECTP
Pyrokinin 1	ILUMI_01497-PA	MPSYRLECCAAFIVISCVITAAIAEDHNENDKLANTAIPQKYQWYVSPRLGRKKKHVSPFEETYELSSLDKEQLESLLGNIQEPPEWTAYTISDGKRNSNFVPRLGREIIEIAEPDAIWMYDTDLNRELITQRSPPFTPRLGRGTNKNYHFDPRLGKRSSN
Pyrokinin 2	ILUMI_20566-PA	MGRSGLECCAVFLIVSCVFALIIAEEHNGNDQLTNTAVSRDLQWYVRRKPGVWLTPRVGRKKRSASPYEENNYRTPSFDREQLESLMDTVQEPPWTLVTINEGKRHTVNFTPRLGRESGEENEPDSWLHDTDLNRELMSQRSPPFAPRLGRRMNTYYFDPRLGKRNSNSQKQLL
Pyrokinin 3	ILUMI_18666-PA	MSTSSRLYKNVLTFRSVHKNHDIIVAIAEDHNENDKLANTATPQKYQWYVSPRLGRKKKNVSPLEETHELSSLNKEQLESLLDNIQEPPGWTAYTISDGKPNSNFVPRLGRELIEETDPDTIWIYDADLNRELITQRSPPFTPRLGRGTNNKYHFDPRLGKRNSNLQKQLL
Relaxin	New	MWLPVSTVAAICVIFDAADATISRDNELEDIFRQRTRSDWEEAWHREKYTRCREMLLQHLYWACEKDIYRLTRRSQQPKNVNFFDNEKQYLNFPWLTPKQAQQIVRSRRGGSSITSECCSSTGCTWEEYAEYCPTNKRHTVYVD-
RFLamide	New	MKDIMAWMMLVGVVVAFKCATMIEASLQTTLDIEPNLQKNAITEDANTEEIFKPADLLEDVRLQRLGQHLTEILLHPDQGVPIVYVEEFPTAEGNEYFSQFPDLQRQVNPEVNEIPFKRSRYYRKYPWKRQNSREAYDAENRYLCQPSREDVFRLLVALHEARQGTSRTVNFCNRRRSATAVFTNIRFLGRRK-
Ryamide	New	MNTGKVLVLAAYFFTALLAVAVARDYYSTDKRAQDRPFMMSSRYGRAGGGTNAANGGKHVVVAPRTDKFFLASRYGKRSSMLSSAPLAYPADSLPLCGTDEDLSCAYTGFSNFYRCDQKKSSISDAISSVN-
SIFamide	ILUMI_10664-PA	MVFAYIRTATFVLVAVVFISWFMGAEGTYRKPPFNGSIFGKRGVTAEYDNANKALSALCEIAIDACQPWFPSQEK-
sNPF	New	MQGYSALKCFCATLCVIIVVAEMVSAAPTYADYENSIRDLYELLLQKDALEERLGAHQVVRKSSRSPSLRLRFGRRSDPSLLPASQYILAQEAEHGDN-
Sulfakinin	ILUMI_24288-PA	MSSIRILTGILIILSAFILLLHQKQHIQGVSAATVNMENNHRPHRPVPRVAARLPVHYSKIRTESLSDFLDDDDLFDLSKRQVADDYGHLRFGKRGEDFDDYGHLRFGRSGGEKK-
Tachykinin	ILUMI_12052-PA	MRRTLLVISIISAALGGVCAADQPKRRAPSGFTGVRGKKSIPDAAYSDTSQSLDDLSETAGDGNALNKRAPSGFMGMRGKKPFPDPDGFPEDMIKRAPSGFLGMRGKKDIDLDSSSEYDKRAPSGFMGMRGKKDFEDDVDTYNSYMDKRAPSGFMGMRGKKTFESIAEEMKRAQMSGFFGMRGKKQPSRSSFFGMRGKKYPYEFRGKFVGVRGKKSSNEVGDYGYLNGNLGNDHPLSHLSEGLDLNQLMLLLTENSDASLGNGNEYFEDRV-
Trissin	ILUMI_09363-Pa, corrected	MNKELIVTLLVLGVVWGEVQSCISCGSECESACGTRHFRTCCFNYLRKRSQPEAFISPAMDPSLRLELWLAKERNSILQRESDLPSSLIPNRSRFANTEKP-
Vasopressin	New	MYSRNILLVTLLLVLQQTLVLSCLITNCPRGGKRNGKFSITDNIKPCVACGPGRSGQCFGPNICCGPFGCLLGTPETTICKREGFFHESEPCIAGSMSCRKNTGRCAADGICCNQESCHSDKLCISDDKLTRGSSNIIPLEFYGLMNNYNQNQLEYSSD-

[truncated: 7 more sheets: Leptinotarsa, Nicrophorus, Oryctes, Photinus, Pogonus, Tenebrio, Tribolium]
